# Supplementary material for: Identification of Silkworm Hemocyte Subsets and Analysis of Their Response to Baculovirus Infection Based on Single-Cell RNA Sequencing
Source: Front Immunol. 2021 Apr 30;12:645359. doi: 10.3389/fimmu.2021.645359 (PMC8119652; doi:10.3389/fimmu.2021.645359)
Supplement: Supplementary File 1 — scRNA-seq data statistics. [file Table_1.xlsx]

## Sheet: Sheet1
					Supplementary file 1. scRNA-seq data statistics
		Sample	Number of Reads	Valid Barcodes	Number of Cells (before_filter)	Number of Cells (after_filter)	Median UMI Counts per Cell	Median genes per Cell	Mapped to Genome
		CK	382760328	0.955	15279	13172	4505	1272.5	0.771
		BmNPV	398814104	0.967	15574	9114	3829.5	291	0.787
