# Supplementary material for: Identification of Silkworm Hemocyte Subsets and Analysis of Their Response to Baculovirus Infection Based on Single-Cell RNA Sequencing
Source: Front Immunol. 2021 Apr 30;12:645359. doi: 10.3389/fimmu.2021.645359 (PMC8119652; doi:10.3389/fimmu.2021.645359)
Supplement: Supplementary File 2 — Up-regulated differentially expressed genes (DEGs) in each silkworm hemocyte cluster. [file Table_2.xlsx]

## Sheet: cluster 0
Target_Cluster	Gene ID	Gene Name	Target_Cluster_mean	Other_Cluster_mean	Log2FC	Pvalue	Qvalue	Description	KEGG_A_class	KEGG_B_class	Pathway	K_ID	GO Component	GO Function	GO Process
0	BMSK0012279	UPB1	6.79677	1.02367	2.7311	0	0	aliphatic nitrilase	Metabolism;Metabolism;Metabolism;Metabolism;Metabolism	Global and overview maps;Nucleotide metabolism;Xenobiotics biodegradation and metabolism;Metabolism of other amino acids;Metabolism of cofactors and vitamins	ko01100//Metabolic pathways;ko00240//Pyrimidine metabolism;ko00983//Drug metabolism - other enzymes;ko00410//beta-Alanine metabolism;ko00770//Pantothenate and CoA biosynthesis	K01431;K01431;K01431;K01431;K01431	GO:0005737//cytoplasm	GO:0003837//beta-ureidopropionase activity	GO:0033396//beta-alanine biosynthetic process via 3-ureidopropionate;GO:0046135//pyrimidine nucleoside catabolic process;GO:0051260//protein homooligomerization
0	BMSK0005620		2.86447	0.485516	2.56068	0	0	5-hydroxytryptamine receptor	Environmental Information Processing;Environmental Information Processing;Organismal Systems;Organismal Systems	Signal transduction;Signaling molecules and interaction;Nervous system;Sensory system	ko04024//cAMP signaling pathway;ko04080//Neuroactive ligand-receptor interaction;ko04726//Serotonergic synapse;ko04742//Taste transduction	K04153;K04153;K04153;K04153	GO:0005886//plasma membrane;GO:0016021//integral component of membrane	GO:0004930//G-protein coupled receptor activity	-
0	BMSK0009508		1.59004	0.316796	2.32744	0	0	apolipoprotein D	-	-	-	-	-	-	-
0	BMSK0011099	FDPS	3.37718	0.674782	2.32333	0	0	farnesyl diphosphate synthase	Metabolism;Human Diseases;Human Diseases;Metabolism	Global and overview maps;Infectious diseases;Infectious diseases;Metabolism of terpenoids and polyketides	ko01100//Metabolic pathways;ko05166//HTLV-I infection;ko05164//Influenza A;ko00900//Terpenoid backbone biosynthesis	K00787;K00787;K00787;K00787	GO:0005737//cytoplasm	GO:0004161//dimethylallyltranstransferase activity;GO:0004337//geranyltranstransferase activity;GO:0046872//metal ion binding	GO:0006695//cholesterol biosynthetic process;GO:0033384//geranyl diphosphate biosynthetic process;GO:0045337//farnesyl diphosphate biosynthetic process
0	BMSK0001329	Swip-1	9.09239	2.00566	2.18058	0	0	EF-hand domain-containing protein D2 homolog [Amyelois transitella]	-	-	-	-	GO:0005886//plasma membrane;GO:0005927//muscle tendon junction	GO:0005509//calcium ion binding	GO:0007498//mesoderm development
0	BMSK0008324	FMRFaR	2.93307	0.664609	2.14183	0	0	FMRFamide receptor isoform X1	-	-	-	-	GO:0005887//integral component of plasma membrane;GO:0016021//integral component of membrane	GO:0001653//peptide receptor activity;GO:0004930//G-protein coupled receptor activity;GO:0008188//neuropeptide receptor activity	GO:0002209//behavioral defense response;GO:0007186//G-protein coupled receptor signaling pathway;GO:0007204//positive regulation of cytosolic calcium ion concentration;GO:0007218//neuropeptide signaling pathway;GO:0008344//adult locomotory behavior;GO:0008345//larval locomotory behavior
0	BMSK0001588		1.92592	0.440282	2.12905	0	0	hypothetical protein RR46 04711 [Papilio xuthus]	-	-	-	-	-	-	-
0	BMSK0007503	LITAF	4.81993	1.11663	2.10986	0	0	lipopolysaccharide-induced tumor necrosis factor-alpha factor homolog	Cellular Processes	Transport and catabolism	ko04142//Lysosome	K19363	GO:0000139//Golgi membrane;GO:0005634//nucleus;GO:0005765//lysosomal membrane;GO:0009898//cytoplasmic side of plasma membrane;GO:0098559//cytoplasmic side of early endosome membrane;GO:0098560//cytoplasmic side of late endosome membrane;GO:0098574//cytoplasmic side of lysosomal membrane	GO:0003677//DNA binding;GO:0005125//cytokine activity;GO:0008270//zinc ion binding	GO:0001816//cytokine production;GO:0019953//sexual reproduction
0	BMSK0015770	tal1	1.66973	0.390954	2.09455	0	0	uncharacterized protein LOC101743147 isoform X2	-	-	-	-	GO:0005634//nucleus	GO:0003677//DNA binding;GO:0003700//transcription factor activity, sequence-specific DNA binding;GO:0046983//protein dimerization activity	GO:0030097//hemopoiesis;GO:0030218//erythrocyte differentiation
0	BMSK0002325		1.63476	0.391742	2.0611	0	0	uncharacterized protein LOC101738478	-	-	-	-	-	-	-
0	BMSK0008729		12.1528	3.00285	2.01689	0	0	hypothetical protein KGM 02075 [Danaus plexippus]	-	-	-	-	-	-	-
0	BMSK0003192	Lsd-1	2.35742	0.591395	1.99501	0	0	perilipin	Organismal Systems	Endocrine system	ko03320//PPAR signaling pathway	K17284	GO:0005737//cytoplasm;GO:0005811//lipid particle;GO:0032994//protein-lipid complex	-	GO:0006642//triglyceride mobilization;GO:0006869//lipid transport;GO:0010883//regulation of lipid storage;GO:0010898//positive regulation of triglyceride catabolic process;GO:0019915//lipid storage;GO:0034389//lipid particle organization;GO:1990044//protein localization to lipid particle
0	BMSK0006107	snk	8.57604	2.16182	1.98807	0	0	uncharacterized protein LOC105841272	-	-	-	-	GO:0005576//extracellular region	GO:0004252//serine-type endopeptidase activity	GO:0006508//proteolysis;GO:0008063//Toll signaling pathway;GO:0009950//dorsal/ventral axis specification;GO:0031638//zymogen activation;GO:0045752//positive regulation of Toll signaling pathway
0	BMSK0000346	apbb1ip	2.93186	0.743805	1.97882	0	0	abnormal cell migration protein 10 isoform X2	-	-	-	-	GO:0005737//cytoplasm;GO:0005856//cytoskeleton;GO:0005886//plasma membrane	-	GO:0007165//signal transduction
0	BMSK0007707	pain	2.76353	0.711818	1.95693	0	0	transient receptor potential cation channel protein painless	-	-	-	-	GO:0005886//plasma membrane;GO:0016021//integral component of membrane;GO:0034704//calcium channel complex	GO:0005216//ion channel activity;GO:0005227//calcium activated cation channel activity;GO:0005262//calcium channel activity	GO:0006816//calcium ion transport;GO:0007620//copulation;GO:0007631//feeding behavior;GO:0007638//mechanosensory behavior;GO:0008016//regulation of heart contraction;GO:0008049//male courtship behavior;GO:0009408//response to heat;GO:0009612//response to mechanical stimulus;GO:0019233//sensory perception of pain;GO:0035179//larval turning behavior;GO:0042048//olfactory behavior;GO:0045924//regula…
0	BMSK0004194		5.29086	1.37214	1.94708	0	0	uncharacterized protein LOC101735738 isoform X2	-	-	-	-	-	-	-
0	BMSK0007992	ABCA7	3.1175	0.818721	1.92894	0	0	uncharacterized protein LOC101740576	-	-	-	-	GO:0000139//Golgi membrane;GO:0001891//phagocytic cup;GO:0005783//endoplasmic reticulum;GO:0005794//Golgi apparatus;GO:0005886//plasma membrane;GO:0009986//cell surface;GO:0016021//integral component of membrane;GO:0030054//cell junction;GO:0031901//early endosome membrane;GO:0032587//ruffle membrane;GO:0043190//ATP-binding cassette (ABC) transporter complex;GO:0043231//intracellular membrane-bou…	GO:0005215//transporter activity;GO:0005319//lipid transporter activity;GO:0005524//ATP binding;GO:0016887//ATPase activity;GO:0034188//apolipoprotein A-I receptor activity;GO:0042626//ATPase activity, coupled to transmembrane movement of substances;GO:0090554//phosphatidylcholine-translocating ATPase activity;GO:0090556//phosphatidylserine-translocating ATPase activity	GO:0006869//lipid transport;GO:0006909//phagocytosis;GO:0007613//memory;GO:0010875//positive regulation of cholesterol efflux;GO:0018149//peptide cross-linking;GO:0033344//cholesterol efflux;GO:0033700//phospholipid efflux;GO:0034205//beta-amyloid formation;GO:0034380//high-density lipoprotein particle assembly;GO:0034504//protein localization to nucleus;GO:0038027//apolipoprotein A-I-mediated si…
0	BMSK0010120	Ctsb	25.0628	6.60423	1.92409	0	0	cathepsin B precursor	Cellular Processes;Cellular Processes;Cellular Processes;Organismal Systems;Organismal Systems;Organismal Systems	Transport and catabolism;Transport and catabolism;Cell growth and death;Immune system;Endocrine system;Immune system	ko04142//Lysosome;ko04140//Autophagy - animal;ko04210//Apoptosis;ko04621//NOD-like receptor signaling pathway;ko04924//Renin secretion;ko04612//Antigen processing and presentation	K01363;K01363;K01363;K01363;K01363;K01363	GO:0005576//extracellular region;GO:0005615//extracellular space;GO:0005737//cytoplasm;GO:0005739//mitochondrion;GO:0005764//lysosome;GO:0009897//external side of plasma membrane;GO:0009986//cell surface;GO:0016324//apical plasma membrane;GO:0042383//sarcolemma;GO:0042470//melanosome	GO:0004175//endopeptidase activity;GO:0004197//cysteine-type endopeptidase activity;GO:0030984//kininogen binding;GO:0042277//peptide binding;GO:0043621//protein self-association;GO:0044877//macromolecular complex binding	GO:0006508//proteolysis;GO:0006914//autophagy;GO:0007283//spermatogenesis;GO:0007519//skeletal muscle tissue development;GO:0009611//response to wounding;GO:0009612//response to mechanical stimulus;GO:0009749//response to glucose;GO:0014070//response to organic cyclic compound;GO:0014075//response to amine;GO:0034097//response to cytokine;GO:0043434//response to peptide hormone;GO:0045471//respon…
0	BMSK0009962		15.3486	4.04507	1.92387	0	0	uncharacterized protein LOC106119200 isoform X1 [Papilio xuthus]	-	-	-	-	-	-	-
0	BMSK0006871	ITGA9	4.06991	1.10005	1.88743	0	0	integrin alpha3	-	-	-	-	GO:0005886//plasma membrane;GO:0008305//integrin complex;GO:0009925//basal plasma membrane;GO:0034679//integrin alpha9-beta1 complex	GO:0005518//collagen binding;GO:0043236//laminin binding;GO:0046872//metal ion binding	GO:0007155//cell adhesion;GO:0007229//integrin-mediated signaling pathway;GO:0030198//extracellular matrix organization;GO:0030593//neutrophil chemotaxis;GO:0042060//wound healing
0	BMSK0011953	Fbln7	4.34067	1.17938	1.87988	0	0	XP 012545245.1 fibrillin-1, partial	-	-	-	-	GO:0005576//extracellular region	GO:0005509//calcium ion binding;GO:0008201//heparin binding	GO:0007155//cell adhesion
0	BMSK0003485		20.923	5.72343	1.87014	0	0	lopap [Papilio machaon]	-	-	-	-	-	-	-
0	BMSK0001438		2.03198	0.562244	1.85362	0	0	uncharacterized protein LOC106126877 [Papilio xuthus]	-	-	-	-	-	-	-
0	BMSK0003260	NLGN1	123.732	34.4368	1.8452	0	0	carboxylesterase clade H, member 1 precursor	-	-	-	-	GO:0005794//Golgi apparatus;GO:0005886//plasma membrane;GO:0005887//integral component of plasma membrane;GO:0009897//external side of plasma membrane;GO:0009986//cell surface;GO:0014069//postsynaptic density;GO:0017146//NMDA selective glutamate receptor complex;GO:0030054//cell junction;GO:0030425//dendrite;GO:0032433//filopodium tip;GO:0043197//dendritic spine;GO:0043198//dendritic shaft;GO:004…	GO:0001540//beta-amyloid binding;GO:0030165//PDZ domain binding;GO:0038023//signaling receptor activity;GO:0042043//neurexin family protein binding;GO:0046983//protein dimerization activity;GO:0050839//cell adhesion molecule binding;GO:0097110//scaffold protein binding	GO:0002087//regulation of respiratory gaseous exchange by neurological system process;GO:0006605//protein targeting;GO:0007157//heterophilic cell-cell adhesion via plasma membrane cell adhesion molecules;GO:0007158//neuron cell-cell adhesion;GO:0007399//nervous system development;GO:0007416//synapse assembly;GO:0010841//positive regulation of circadian sleep/wake cycle, wakefulness;GO:0016080//sy…
0	BMSK0013544	ST5	2.13543	0.595724	1.84181	0	0	uncharacterized protein LOC106131024 isoform X1 [Amyelois transitella]	-	-	-	-	GO:0005886//plasma membrane;GO:0005938//cell cortex;GO:0055037//recycling endosome	GO:0017112//Rab guanyl-nucleotide exchange factor activity	GO:0070374//positive regulation of ERK1 and ERK2 cascade
0	BMSK0007529	CCND3	2.352	0.667825	1.81635	0	0	G1/S-specific cyclin-D3	-	-	-	-	GO:0000307//cyclin-dependent protein kinase holoenzyme complex;GO:0005634//nucleus;GO:0005737//cytoplasm;GO:0016020//membrane	GO:0016538//cyclin-dependent protein serine/threonine kinase regulator activity;GO:0019901//protein kinase binding	GO:0000079//regulation of cyclin-dependent protein serine/threonine kinase activity;GO:0000278//mitotic cell cycle;GO:0006468//protein phosphorylation;GO:0007088//regulation of mitotic nuclear division;GO:0008284//positive regulation of cell proliferation;GO:0045787//positive regulation of cell cycle;GO:0051301//cell division;GO:1900087//positive regulation of G1/S transition of mitotic cell cycle
0	BMSK0015773		1.94876	0.55472	1.81272	0	0	uncharacterized protein LOC106109310 [Papilio polytes]	-	-	-	-	-	-	-
0	BMSK0014898	Ppn	62.0877	17.6931	1.81112	0	0	Kunitz/Bovine pancreatic trypsin inhibitor domain	-	-	-	-	GO:0005604//basement membrane	GO:0004867//serine-type endopeptidase inhibitor activity;GO:0005201//extracellular matrix structural constituent;GO:0008233//peptidase activity	GO:0007275//multicellular organism development;GO:0030198//extracellular matrix organization
0	BMSK0008933	Glipr2	2.06869	0.589925	1.81011	0	0	SCP-related protein	-	-	-	-	GO:0000139//Golgi membrane;GO:0005615//extracellular space	GO:0042803//protein homodimerization activity	GO:0010634//positive regulation of epithelial cell migration;GO:0010718//positive regulation of epithelial to mesenchymal transition;GO:0070374//positive regulation of ERK1 and ERK2 cascade
0	BMSK0001980	COL4A5	97.7989	28.011	1.80382	0	0	collagen alpha-2(IV) chain	Human Diseases;Human Diseases;Environmental Information Processing;Cellular Processes;Organismal Systems;Organismal Systems;Human Diseases;Human Diseases;Human Diseases;Environmental Information Processing	Cancers;Infectious diseases;Signal transduction;Cellular community - eukaryotes;Digestive system;Endocrine system;Cancers;Endocrine and metabolic diseases;Infectious diseases;Signaling molecules and interaction	ko05200//Pathways in cancer;ko05165//Human papillomavirus infection;ko04151//PI3K-Akt signaling pathway;ko04510//Focal adhesion;ko04974//Protein digestion and absorption;ko04926//Relaxin signaling pathway;ko05222//Small cell lung cancer;ko04933//AGE-RAGE signaling pathway in diabetic complications;ko05146//Amoebiasis;ko04512//ECM-receptor interaction	K06237;K06237;K06237;K06237;K06237;K06237;K06237;K06237;K06237;K06237	GO:0005576//extracellular region;GO:0005587//collagen type IV trimer;GO:0005615//extracellular space;GO:0005788//endoplasmic reticulum lumen;GO:0031012//extracellular matrix;GO:0031594//neuromuscular junction	GO:0005201//extracellular matrix structural constituent;GO:0030020//extracellular matrix structural constituent conferring tensile strength	GO:0007528//neuromuscular junction development;GO:0030198//extracellular matrix organization;GO:0038063//collagen-activated tyrosine kinase receptor signaling pathway
0	BMSK0000106	LanA	20.9962	6.02037	1.8022	0	0	laminin subunit alpha	Metabolism;Human Diseases;Human Diseases;Environmental Information Processing;Cellular Processes;Human Diseases;Human Diseases;Human Diseases;Environmental Information Processing	Global and overview maps;Cancers;Infectious diseases;Signal transduction;Cellular community - eukaryotes;Infectious diseases;Cancers;Infectious diseases;Signaling molecules and interaction	ko01100//Metabolic pathways;ko05200//Pathways in cancer;ko05165//Human papillomavirus infection;ko04151//PI3K-Akt signaling pathway;ko04510//Focal adhesion;ko05145//Toxoplasmosis;ko05222//Small cell lung cancer;ko05146//Amoebiasis;ko04512//ECM-receptor interaction	K06240;K06240;K06240;K06240;K06240;K06240;K06240;K06240;K06240	GO:0005604//basement membrane;GO:0008021//synaptic vesicle;GO:0030054//cell junction;GO:0030424//axon;GO:0036062//presynaptic periactive zone	GO:0005102//receptor binding	GO:0007411//axon guidance;GO:0007498//mesoderm development;GO:0007507//heart development;GO:0016321//female meiosis chromosome segregation;GO:0030155//regulation of cell adhesion;GO:0030334//regulation of cell migration;GO:0033627//cell adhesion mediated by integrin;GO:0034446//substrate adhesion-dependent cell spreading;GO:0035001//dorsal trunk growth, open tracheal system;GO:0035011//melanotic …
0	BMSK0014899	Ppn	11.5037	3.30162	1.80085	0	0	papilin	-	-	-	-	GO:0005604//basement membrane	GO:0004867//serine-type endopeptidase inhibitor activity;GO:0005201//extracellular matrix structural constituent;GO:0008233//peptidase activity	GO:0007275//multicellular organism development;GO:0030198//extracellular matrix organization
0	BMSK0003118	ost-1	246.219	70.863	1.79684	0	0	secreted protein acidic and rich in cysteine	-	-	-	-	GO:0005604//basement membrane;GO:0005615//extracellular space	GO:0005509//calcium ion binding;GO:0005518//collagen binding;GO:0050840//extracellular matrix binding	GO:0007275//multicellular organism development
0	BMSK0002199		3.23441	0.937161	1.78713	0	0	retinaldehyde-binding protein 1 isoform X1	-	-	-	-	-	-	-
0	BMSK0006942		9.29134	2.70663	1.77939	0	0	Saposin-like type B, region 1	Cellular Processes	Transport and catabolism	ko04142//Lysosome	K12382	-	-	-
0	BMSK0015965	Pick1	4.61999	1.35269	1.77206	0	0	XP 004923470.1 PRKCA-binding protein isoform X5	-	-	-	-	GO:0005737//cytoplasm;GO:0005794//Golgi apparatus;GO:0005856//cytoskeleton;GO:0005886//plasma membrane;GO:0008021//synaptic vesicle;GO:0014069//postsynaptic density;GO:0030054//cell junction;GO:0030425//dendrite;GO:0032588//trans-Golgi network membrane;GO:0032991//macromolecular complex;GO:0042734//presynaptic membrane;GO:0043005//neuron projection;GO:0045202//synapse;GO:0045211//postsynaptic mem…	GO:0001664//G-protein coupled receptor binding;GO:0005080//protein kinase C binding;GO:0005102//receptor binding;GO:0005484//SNAP receptor activity;GO:0005543//phospholipid binding;GO:0008022//protein C-terminus binding;GO:0008092//cytoskeletal protein binding;GO:0019904//protein domain specific binding;GO:0030971//receptor tyrosine kinase binding;GO:0035255//ionotropic glutamate receptor binding…	GO:0002092//positive regulation of receptor internalization;GO:0006468//protein phosphorylation;GO:0006886//intracellular protein transport;GO:0007205//protein kinase C-activating G-protein coupled receptor signaling pathway;GO:0010629//negative regulation of gene expression;GO:0015844//monoamine transport;GO:0015872//dopamine transport;GO:0021782//glial cell development;GO:0034316//negative regu…
0	BMSK0000577		16.528	4.84772	1.76953	0	0	uncharacterized protein LOC101735714	-	-	-	-	-	-	-
0	BMSK0001988	SMT	1.49922	0.441172	1.7648	0	0	homocysteine S-methyltransferase 1-like	Metabolism;Metabolism	Global and overview maps;Amino acid metabolism	ko01100//Metabolic pathways;ko00270//Cysteine and methionine metabolism	K00547;K00547	-	GO:0008270//zinc ion binding;GO:0016205//selenocysteine methyltransferase activity;GO:0047150//betaine-homocysteine S-methyltransferase activity	GO:0009086//methionine biosynthetic process;GO:0010269//response to selenium ion;GO:0032259//methylation
0	BMSK0001981		120.268	35.8293	1.74704	0	0	collagen alpha-1(IV) chain [Papilio xuthus]	Human Diseases;Human Diseases;Environmental Information Processing;Cellular Processes;Organismal Systems;Organismal Systems;Human Diseases;Human Diseases;Human Diseases;Environmental Information Processing	Cancers;Infectious diseases;Signal transduction;Cellular community - eukaryotes;Digestive system;Endocrine system;Cancers;Endocrine and metabolic diseases;Infectious diseases;Signaling molecules and interaction	ko05200//Pathways in cancer;ko05165//Human papillomavirus infection;ko04151//PI3K-Akt signaling pathway;ko04510//Focal adhesion;ko04974//Protein digestion and absorption;ko04926//Relaxin signaling pathway;ko05222//Small cell lung cancer;ko04933//AGE-RAGE signaling pathway in diabetic complications;ko05146//Amoebiasis;ko04512//ECM-receptor interaction	K06237;K06237;K06237;K06237;K06237;K06237;K06237;K06237;K06237;K06237	GO:0005581//collagen trimer;GO:0005604//basement membrane	GO:0005201//extracellular matrix structural constituent	-
0	BMSK0005300		19.2325	5.75655	1.74027	0	0	Hemocytin [Papilio machaon]	-	-	-	-	-	GO:0030246//carbohydrate binding	GO:0007155//cell adhesion
0	BMSK0008788		2.08467	0.625499	1.73674	0	0	uncharacterized protein LOC106117431 [Papilio xuthus]	-	-	-	-	-	-	-
0	BMSK0011976	SLC39A3	3.50046	1.05205	1.73433	0	0	zinc transporter ZIP3 [Amyelois transitella]	-	-	-	-	GO:0005886//plasma membrane;GO:0016021//integral component of membrane	GO:0005385//zinc ion transmembrane transporter activity	GO:0071577//zinc II ion transmembrane transport
0	BMSK0003202	Lsd-2	2.02802	0.610466	1.73209	0	0	lipid storage droplet 2-like	Organismal Systems	Endocrine system	ko03320//PPAR signaling pathway	K17284	GO:0005811//lipid particle;GO:0005829//cytosol	-	GO:0006869//lipid transport;GO:0007275//multicellular organism development;GO:0010890//positive regulation of sequestering of triglyceride;GO:0019915//lipid storage;GO:0030730//sequestering of triglyceride;GO:0031887//lipid particle transport along microtubule;GO:0050995//negative regulation of lipid catabolic process;GO:0051049//regulation of transport
0	BMSK0002061	Mfsd1	4.26445	1.28389	1.73184	0	0	major facilitator superfamily domain-containing protein 1-like isoform X1 [Amyelois transitella]	-	-	-	-	GO:0016021//integral component of membrane	-	GO:0055085//transmembrane transport
0	BMSK0014479	Ser	5.13211	1.55524	1.72241	0	0	protein serrate	Human Diseases;Human Diseases;Environmental Information Processing;Human Diseases;Human Diseases;Environmental Information Processing;Environmental Information Processing;Organismal Systems	Cancers;Infectious diseases;Signal transduction;Cancers;Drug resistance;Signal transduction;Signal transduction;Immune system	ko05200//Pathways in cancer;ko05165//Human papillomavirus infection;ko04371//Apelin signaling pathway;ko05224//Breast cancer;ko01522//Endocrine resistance;ko04668//TNF signaling pathway;ko04330//Notch signaling pathway;ko04658//Th1 and Th2 cell differentiation	K06052;K06052;K06052;K06052;K06052;K06052;K06052;K06052	GO:0005886//plasma membrane;GO:0009986//cell surface;GO:0016021//integral component of membrane;GO:0016324//apical plasma membrane;GO:0030673//axolemma;GO:0045179//apical cortex	GO:0005112//Notch binding;GO:0005509//calcium ion binding;GO:0043208//glycosphingolipid binding;GO:0048018//receptor agonist activity	GO:0007219//Notch signaling pathway;GO:0007423//sensory organ development;GO:0007435//salivary gland morphogenesis;GO:0007436//larval salivary gland morphogenesis;GO:0007476//imaginal disc-derived wing morphogenesis;GO:0008587//imaginal disc-derived wing margin morphogenesis;GO:0014009//glial cell proliferation;GO:0016330//second mitotic wave involved in compound eye morphogenesis;GO:0030718//ger…
0	BMSK0001975		1.57778	0.479132	1.7194	0	0	uncharacterized protein LOC105841846	-	-	-	-	-	-	-
0	BMSK0003438		16.0501	4.91022	1.70873	0	0	-	-	-	-	-	-	-	-
0	BMSK0015652	Malrd1	24.7523	7.74964	1.67536	0	0	scavenger receptor type C precursor	-	-	-	-	GO:0005737//cytoplasm;GO:0005794//Golgi apparatus;GO:0016021//integral component of membrane;GO:0030659//cytoplasmic vesicle membrane	-	GO:0042632//cholesterol homeostasis;GO:0070858//negative regulation of bile acid biosynthetic process
0	BMSK0003908		142.799	44.7156	1.67514	0	0	hemocyte protease-1	-	-	-	-	GO:0005576//extracellular region;GO:0030133//transport vesicle	GO:0004252//serine-type endopeptidase activity;GO:0046872//metal ion binding	GO:0042381//hemolymph coagulation
0	BMSK0007495	sty	10.0703	3.15384	1.67493	0	0	protein sprouty isoform X1	Environmental Information Processing;Human Diseases	Signal transduction;Cancers	ko04013//MAPK signaling pathway - fly;ko05206//MicroRNAs in cancer	K17383;K17383	GO:0005829//cytosol;GO:0005886//plasma membrane;GO:0009898//cytoplasmic side of plasma membrane;GO:0045177//apical part of cell	-	GO:0001745//compound eye morphogenesis;GO:0007424//open tracheal system development;GO:0008069//dorsal/ventral axis specification, ovarian follicular epithelium;GO:0016318//ommatidial rotation;GO:0021782//glial cell development;GO:0035171//lamellocyte differentiation;GO:0040037//negative regulation of fibroblast growth factor receptor signaling pathway;GO:0042059//negative regulation of epidermal…
0	BMSK0015612	Slc9a3r2	5.79305	1.81645	1.6732	0	0	XP 004923504.1 Na(+)/H(+) exchange regulatory cofactor NHE-RF1	Organismal Systems	Excretory system	ko04960//Aldosterone-regulated sodium reabsorption	K13358	GO:0005634//nucleus;GO:0012505//endomembrane system;GO:0016324//apical plasma membrane;GO:0032991//macromolecular complex	GO:0032947//protein complex scaffold;GO:0047485//protein N-terminus binding;GO:0050750//low-density lipoprotein particle receptor binding	GO:0034767//positive regulation of ion transmembrane transport;GO:0048839//inner ear development
0	BMSK0002723		5.41847	1.71138	1.66272	0	0	delta and Notch-like epidermal growth factor-related receptor isoform X1	-	-	-	-	-	-	-
0	BMSK0002948		4.56004	1.44709	1.65589	0	0	TNFSF5	-	-	-	-	-	-	-
0	BMSK0005361	SMIM14	10.9045	3.48633	1.64515	0	0	Uncharacterized protein C4orf34-like [Papilio xuthus]	-	-	-	-	-	-	-
0	BMSK0000357	Plod	7.04481	2.25782	1.64163	0	0	procollagen-lysine,2-oxoglutarate 5-dioxygenase 1 isoform X1	Metabolism	Amino acid metabolism	ko00310//Lysine degradation	K13647	GO:0005615//extracellular space;GO:0005783//endoplasmic reticulum;GO:0048471//perinuclear region of cytoplasm	GO:0005506//iron ion binding;GO:0008475//procollagen-lysine 5-dioxygenase activity;GO:0031418//L-ascorbic acid binding	GO:0007295//growth of a germarium-derived egg chamber;GO:0017185//peptidyl-lysine hydroxylation;GO:0030199//collagen fibril organization;GO:0032963//collagen metabolic process;GO:0046947//hydroxylysine biosynthetic process
0	BMSK0007560	LanB1	30.243	9.73826	1.63486	0	0	laminin subunit beta-1	Human Diseases;Human Diseases;Environmental Information Processing;Cellular Processes;Human Diseases;Human Diseases;Human Diseases;Environmental Information Processing	Cancers;Infectious diseases;Signal transduction;Cellular community - eukaryotes;Infectious diseases;Cancers;Infectious diseases;Signaling molecules and interaction	ko05200//Pathways in cancer;ko05165//Human papillomavirus infection;ko04151//PI3K-Akt signaling pathway;ko04510//Focal adhesion;ko05145//Toxoplasmosis;ko05222//Small cell lung cancer;ko05146//Amoebiasis;ko04512//ECM-receptor interaction	K05636;K05636;K05636;K05636;K05636;K05636;K05636;K05636	GO:0005604//basement membrane	-	GO:0003143//embryonic heart tube morphogenesis;GO:0008406//gonad development;GO:0016477//cell migration;GO:0030198//extracellular matrix organization;GO:0033627//cell adhesion mediated by integrin;GO:0034446//substrate adhesion-dependent cell spreading;GO:0045089//positive regulation of innate immune response;GO:0048513//animal organ development;GO:0050829//defense response to Gram-negative bacte…
0	BMSK0013432	ACADSB	3.28126	1.05814	1.63272	0	0	acyl-coenzyme A dehydrogenase	Metabolism;Metabolism;Metabolism;Metabolism	Global and overview maps;Global and overview maps;Amino acid metabolism;Lipid metabolism	ko01100//Metabolic pathways;ko01212//Fatty acid metabolism;ko00280//Valine, leucine and isoleucine degradation;ko00071//Fatty acid degradation	K09478;K09478;K09478;K09478	GO:0005739//mitochondrion;GO:0005759//mitochondrial matrix	GO:0003995//acyl-CoA dehydrogenase activity;GO:0050660//flavin adenine dinucleotide binding	GO:0006631//fatty acid metabolic process;GO:0009083//branched-chain amino acid catabolic process
0	BMSK0015870		16.2232	5.24497	1.62905	0	0	-	-	-	-	-	-	-	-
0	BMSK0013506		3.33566	1.07855	1.62888	0	0	XP 004930824.1 uncharacterized protein LOC101736947	-	-	-	-	-	-	-
0	BMSK0011069	Hcn2	2.60258	0.843362	1.62572	0	0	XP 021208455.1 potassium/sodium hyperpolarization-activated cyclic nucleotide-gated channel 2 isoform X12	Environmental Information Processing	Signal transduction	ko04024//cAMP signaling pathway	K04955	GO:0005737//cytoplasm;GO:0005886//plasma membrane;GO:0005887//integral component of plasma membrane;GO:0016020//membrane;GO:0030424//axon;GO:0032590//dendrite membrane;GO:0036477//somatodendritic compartment;GO:0043025//neuronal cell body;GO:0043198//dendritic shaft;GO:0045202//synapse;GO:0098855//HCN channel complex	GO:0005222//intracellular cAMP activated cation channel activity;GO:0005248//voltage-gated sodium channel activity;GO:0005249//voltage-gated potassium channel activity;GO:0030165//PDZ domain binding;GO:0030552//cAMP binding;GO:0032947//protein complex scaffold;GO:0042802//identical protein binding;GO:0044877//macromolecular complex binding	GO:0034765//regulation of ion transmembrane transport;GO:0035725//sodium ion transmembrane transport;GO:0042391//regulation of membrane potential;GO:0071320//cellular response to cAMP;GO:0071321//cellular response to cGMP;GO:0071805//potassium ion transmembrane transport;GO:0098719//sodium ion import across plasma membrane;GO:1990573//potassium ion import across plasma membrane
0	BMSK0004527	Mmp2	3.70431	1.20393	1.62145	0	0	matrix metalloproteinase-14-like [Plutella xylostella]	-	-	-	-	GO:0005615//extracellular space;GO:0005886//plasma membrane;GO:0009897//external side of plasma membrane;GO:0016021//integral component of membrane;GO:0030425//dendrite;GO:0031012//extracellular matrix	GO:0004175//endopeptidase activity;GO:0004222//metalloendopeptidase activity;GO:0008270//zinc ion binding	GO:0002218//activation of innate immune response;GO:0003144//embryonic heart tube formation;GO:0003319//cardioblast migration to the midline involved in heart rudiment formation;GO:0006929//substrate-dependent cell migration;GO:0007419//ventral cord development;GO:0007424//open tracheal system development;GO:0007426//tracheal outgrowth, open tracheal system;GO:0007505//adult fat body development;…
0	BMSK0002974	ATL2	3.93726	1.28172	1.61911	0	0	atlastin-like	-	-	-	-	GO:0005783//endoplasmic reticulum;GO:0005789//endoplasmic reticulum membrane;GO:0016020//membrane;GO:0016021//integral component of membrane;GO:0098826//endoplasmic reticulum tubular network membrane	GO:0003924//GTPase activity;GO:0005525//GTP binding;GO:0042802//identical protein binding	GO:0007029//endoplasmic reticulum organization;GO:0007030//Golgi organization;GO:0051260//protein homooligomerization;GO:1990809//endoplasmic reticulum tubular network membrane organization
0	BMSK0010986	OLFML2A	3.98272	1.29761	1.61789	0	0	XP 012552033.1 uncharacterized protein LOC101741742	-	-	-	-	GO:0005576//extracellular region	-	-
0	BMSK0005207		7.79178	2.5713	1.59946	0	0	uncharacterized protein LOC101738419	-	-	-	-	-	-	-
0	BMSK0014867		7.13136	2.36867	1.5901	0	0	XP 004921838.1 uncharacterized protein LOC101745117	-	-	-	-	-	-	-
0	BMSK0000195	Fkbp14	14.1632	4.7095	1.5885	0	0	FK506-binding protein precursor	-	-	-	-	GO:0005788//endoplasmic reticulum lumen	GO:0003755//peptidyl-prolyl cis-trans isomerase activity;GO:0005509//calcium ion binding	-
0	BMSK0006128	uap1l1	1.56293	0.531329	1.55657	0	0	UDP-N-acetylhexosamine pyrophosphorylase-like protein 1	Metabolism;Metabolism	Global and overview maps;Carbohydrate metabolism	ko01100//Metabolic pathways;ko00520//Amino sugar and nucleotide sugar metabolism	K00972;K00972	-	GO:0003977//UDP-N-acetylglucosamine diphosphorylase activity	GO:0006048//UDP-N-acetylglucosamine biosynthetic process
0	BMSK0013398	Lzts2	2.74645	0.946351	1.53712	0	0	fez1 isoform X1	-	-	-	-	GO:0005737//cytoplasm;GO:0005813//centrosome;GO:0005874//microtubule;GO:0030496//midbody	-	GO:0000281//mitotic cytokinesis;GO:0010942//positive regulation of cell death;GO:0016055//Wnt signaling pathway;GO:0030178//negative regulation of Wnt signaling pathway;GO:0051013//microtubule severing;GO:0051168//nuclear export;GO:0051255//spindle midzone assembly
0	BMSK0012226		3.89188	1.35624	1.52085	0	0	XP 012548782.2 uncharacterized protein LOC101743414	-	-	-	-	-	-	-
0	BMSK0016045		3.57828	1.25039	1.51689	0	0	XP 012544269.1 uncharacterized protein LOC105841366	-	-	-	-	-	-	-
0	BMSK0001300	for	1.91793	0.672268	1.51244	0	0	PKG-Ib	Organismal Systems;Organismal Systems;Environmental Information Processing;Organismal Systems;Cellular Processes;Organismal Systems;Organismal Systems;Organismal Systems;Organismal Systems;Organismal Systems	Environmental adaptation;Circulatory system;Signal transduction;Immune system;Cellular community - eukaryotes;Digestive system;Environmental adaptation;Endocrine system;Nervous system;Sensory system	ko04714//Thermogenesis;ko04270//Vascular smooth muscle contraction;ko04022//cGMP - PKG signaling pathway;ko04611//Platelet activation;ko04540//Gap junction;ko04970//Salivary secretion;ko04713//Circadian entrainment;ko04923//Regulation of lipolysis in adipocyte;ko04730//Long-term depression;ko04740//Olfactory transduction	K07376;K07376;K07376;K07376;K07376;K07376;K07376;K07376;K07376;K07376	GO:0005737//cytoplasm;GO:0005829//cytosol;GO:0005886//plasma membrane	GO:0004674//protein serine/threonine kinase activity;GO:0004692//cGMP-dependent protein kinase activity;GO:0005524//ATP binding;GO:0030553//cGMP binding	GO:0006468//protein phosphorylation;GO:0007614//short-term memory;GO:0007616//long-term memory;GO:0007631//feeding behavior;GO:0008016//regulation of heart contraction;GO:0008045//motor neuron axon guidance;GO:0008345//larval locomotory behavior;GO:0009744//response to sucrose;GO:0030510//regulation of BMP signaling pathway;GO:0030536//larval feeding behavior;GO:0032095//regulation of response to…
0	BMSK0006833	Scarb1	3.32253	1.16569	1.5111	0	0	scavenger receptor class B member 3	-	-	-	-	GO:0005737//cytoplasm;GO:0005886//plasma membrane;GO:0005887//integral component of plasma membrane;GO:0005901//caveola;GO:0009986//cell surface;GO:0031528//microvillus membrane;GO:0043231//intracellular membrane-bounded organelle	GO:0001530//lipopolysaccharide binding;GO:0001540//beta-amyloid binding;GO:0001786//phosphatidylserine binding;GO:0001875//lipopolysaccharide receptor activity;GO:0005319//lipid transporter activity;GO:0008035//high-density lipoprotein particle binding;GO:0030169//low-density lipoprotein particle binding;GO:0034186//apolipoprotein A-I binding;GO:0042803//protein homodimerization activity;GO:00705…	GO:0001935//endothelial cell proliferation;GO:0006694//steroid biosynthetic process;GO:0006702//androgen biosynthetic process;GO:0006707//cholesterol catabolic process;GO:0006869//lipid transport;GO:0006910//phagocytosis, recognition;GO:0010867//positive regulation of triglyceride biosynthetic process;GO:0010886//positive regulation of cholesterol storage;GO:0010899//regulation of phosphatidylcho…
0	BMSK0010637	Tis11	4.22589	1.48436	1.50941	0	0	XP 004928273.1 protein TIS11 isoform X1	Human Diseases;Human Diseases	Infectious diseases;Infectious diseases	ko05166//HTLV-I infection;ko05167//Kaposi sarcoma-associated herpesvirus infection	K15308;K15308	GO:0005634//nucleus;GO:0005829//cytosol	GO:0003677//DNA binding;GO:0003730//mRNA 3'-UTR binding;GO:0035925//mRNA 3'-UTR AU-rich region binding;GO:0046872//metal ion binding	GO:0010629//negative regulation of gene expression;GO:0016246//RNA interference;GO:0061158//3'-UTR-mediated mRNA destabilization;GO:1900153//positive regulation of nuclear-transcribed mRNA catabolic process, deadenylation-dependent decay
0	BMSK0012336	glmp	1.4045	0.493428	1.50914	0	0	glycosylated lysosomal membrane protein A-like	-	-	-	-	GO:0005764//lysosome;GO:0005765//lysosomal membrane;GO:0016021//integral component of membrane	-	-
0	BMSK0006696		2.33526	0.829006	1.49413	0	0	TBC1 domain family member 14	-	-	-	-	-	-	-
0	BMSK0007167		4.13256	1.47654	1.48481	0	0	vegetative cell wall protein gp1	-	-	-	-	-	-	-
0	BMSK0004248	C1GalTA	10.3929	3.71886	1.48267	0	0	glycoprotein-N-acetylgalactosamine 3-beta-galactosyltransferase 1 isoform X2 [Papilio polytes]	Metabolism;Metabolism	Global and overview maps;Glycan biosynthesis and metabolism	ko01100//Metabolic pathways;ko00512//Mucin type O-glycan biosynthesis	K00731;K00731	GO:0016021//integral component of membrane	GO:0016263//glycoprotein-N-acetylgalactosamine 3-beta-galactosyltransferase activity;GO:0046872//metal ion binding;GO:0048531//beta-1,3-galactosyltransferase activity	GO:0006486//protein glycosylation;GO:0007528//neuromuscular junction development;GO:0009247//glycolipid biosynthetic process;GO:0016267//O-glycan processing, core 1;GO:0021551//central nervous system morphogenesis;GO:0051489//regulation of filopodium assembly;GO:0055001//muscle cell development;GO:1902037//negative regulation of hematopoietic stem cell differentiation
0	BMSK0007891	Sgms1	5.65015	2.03441	1.47368	0	0	phosphatidylcholine:ceramide cholinephosphotransferase 2-like isoform X2	Metabolism;Environmental Information Processing;Metabolism	Global and overview maps;Signal transduction;Lipid metabolism	ko01100//Metabolic pathways;ko04071//Sphingolipid signaling pathway;ko00600//Sphingolipid metabolism	K04714;K04714;K04714	GO:0000138//Golgi trans cisterna;GO:0005887//integral component of plasma membrane;GO:0030173//integral component of Golgi membrane;GO:0030176//integral component of endoplasmic reticulum membrane	GO:0016301//kinase activity;GO:0033188//sphingomyelin synthase activity;GO:0047493//ceramide cholinephosphotransferase activity	GO:0006686//sphingomyelin biosynthetic process;GO:0006915//apoptotic process;GO:0006954//inflammatory response;GO:0010628//positive regulation of gene expression;GO:0030148//sphingolipid biosynthetic process;GO:0046513//ceramide biosynthetic process;GO:0071222//cellular response to lipopolysaccharide;GO:0071356//cellular response to tumor necrosis factor
0	BMSK0008873	PCYT1B	3.1686	1.15	1.46221	0	0	choline-phosphate cytidylyltransferase B-like isoform X3	Metabolism;Metabolism;Human Diseases;Metabolism	Global and overview maps;Lipid metabolism;Cancers;Metabolism of other amino acids	ko01100//Metabolic pathways;ko00564//Glycerophospholipid metabolism;ko05231//Choline metabolism in cancer;ko00440//Phosphonate and phosphinate metabolism	K00968;K00968;K00968;K00968	GO:0005737//cytoplasm;GO:0005789//endoplasmic reticulum membrane	GO:0004105//choline-phosphate cytidylyltransferase activity;GO:0031210//phosphatidylcholine binding	GO:0001541//ovarian follicle development;GO:0006656//phosphatidylcholine biosynthetic process;GO:0007283//spermatogenesis
0	BMSK0002589	Asap	3.19522	1.16399	1.45683	0	0	arf-GAP with SH3 domain, ANK repeat and PH domain-containing protein 2 isoform X1	Cellular Processes;Organismal Systems	Transport and catabolism;Immune system	ko04144//Endocytosis;ko04666//Fc gamma R-mediated phagocytosis	K12488;K12488	GO:0005634//nucleus;GO:0005737//cytoplasm;GO:0005886//plasma membrane;GO:0005902//microvillus;GO:0045177//apical part of cell	GO:0005096//GTPase activator activity;GO:0046872//metal ion binding;GO:1901981//phosphatidylinositol phosphate binding	GO:0001745//compound eye morphogenesis;GO:0043087//regulation of GTPase activity;GO:1903358//regulation of Golgi organization;GO:1903829//positive regulation of cellular protein localization;GO:1990386//mitotic cleavage furrow ingression
0	BMSK0007677	Flt1	3.56091	1.30117	1.45243	0	0	vascular endothelial growth factor receptor 1 isoform X1	Environmental Information Processing;Environmental Information Processing;Environmental Information Processing;Environmental Information Processing;Cellular Processes;Human Diseases;Environmental Information Processing;Human Diseases	Signal transduction;Signal transduction;Signal transduction;Signal transduction;Cellular community - eukaryotes;Cancers;Signal transduction;Immune diseases	ko04151//PI3K-Akt signaling pathway;ko04010//MAPK signaling pathway;ko04014//Ras signaling pathway;ko04015//Rap1 signaling pathway;ko04510//Focal adhesion;ko05202//Transcriptional misregulation in cancers;ko04066//HIF-1 signaling pathway;ko05323//Rheumatoid arthritis	K05096;K05096;K05096;K05096;K05096;K05096;K05096;K05096	GO:0005615//extracellular space;GO:0005634//nucleus;GO:0005768//endosome;GO:0005886//plasma membrane;GO:0005887//integral component of plasma membrane;GO:0015629//actin cytoskeleton;GO:0043235//receptor complex	GO:0004714//transmembrane receptor protein tyrosine kinase activity;GO:0005021//vascular endothelial growth factor-activated receptor activity;GO:0005524//ATP binding;GO:0019838//growth factor binding;GO:0036326//VEGF-A-activated receptor activity;GO:0036327//VEGF-B-activated receptor activity;GO:0036328//VEGF-C-activated receptor activity;GO:0036332//placental growth factor-activated receptor ac…	GO:0001525//angiogenesis;GO:0001569//patterning of blood vessels;GO:0001666//response to hypoxia;GO:0002040//sprouting angiogenesis;GO:0002548//monocyte chemotaxis;GO:0007169//transmembrane receptor protein tyrosine kinase signaling pathway;GO:0008284//positive regulation of cell proliferation;GO:0010863//positive regulation of phospholipase C activity;GO:0014068//positive regulation of phosphati…
0	BMSK0015733		2.2408	0.820887	1.44876	0	0	uncharacterized protein LOC101743883 isoform X1	-	-	-	-	-	-	-
0	BMSK0000108	LanB2	14.3243	5.2633	1.44443	0	0	laminin subunit gamma-1	Human Diseases;Human Diseases;Environmental Information Processing;Cellular Processes;Human Diseases;Human Diseases;Human Diseases;Environmental Information Processing;Human Diseases	Cancers;Infectious diseases;Signal transduction;Cellular community - eukaryotes;Infectious diseases;Cancers;Infectious diseases;Signaling molecules and interaction;Neurodegenerative diseases	ko05200//Pathways in cancer;ko05165//Human papillomavirus infection;ko04151//PI3K-Akt signaling pathway;ko04510//Focal adhesion;ko05145//Toxoplasmosis;ko05222//Small cell lung cancer;ko05146//Amoebiasis;ko04512//ECM-receptor interaction;ko05020//Prion diseases	K05635;K05635;K05635;K05635;K05635;K05635;K05635;K05635;K05635	GO:0005604//basement membrane	-	GO:0007435//salivary gland morphogenesis;GO:0007494//midgut development;GO:0033627//cell adhesion mediated by integrin;GO:0034446//substrate adhesion-dependent cell spreading;GO:0061031//endodermal digestive tract morphogenesis;GO:0070831//basement membrane assembly;GO:0071711//basement membrane organization;GO:0085029//extracellular matrix assembly
0	BMSK0011580	DERL1	4.8641	1.81368	1.42325	0	0	Der1-like domain family member 1	Genetic Information Processing;Human Diseases	Folding, sorting and degradation;Neurodegenerative diseases	ko04141//Protein processing in endoplasmic reticulum;ko05014//Amyotrophic lateral sclerosis (ALS)	K11519;K11519	GO:0005769//early endosome;GO:0005770//late endosome;GO:0005785//signal recognition particle receptor complex;GO:0030176//integral component of endoplasmic reticulum membrane;GO:0036502//Derlin-1-VIMP complex;GO:0036513//Derlin-1 retrotranslocation complex;GO:0048500//signal recognition particle	GO:0031625//ubiquitin protein ligase binding;GO:0042288//MHC class I protein binding;GO:0051117//ATPase binding;GO:1990381//ubiquitin-specific protease binding	GO:0030433//ER-associated ubiquitin-dependent protein catabolic process;GO:0030968//endoplasmic reticulum unfolded protein response;GO:0030970//retrograde protein transport, ER to cytosol;GO:0031398//positive regulation of protein ubiquitination;GO:0031648//protein destabilization;GO:0032092//positive regulation of protein binding;GO:0051260//protein homooligomerization;GO:0071712//ER-associated …
0	BMSK0008651	Spn88Ea	1.66906	0.627385	1.41161	0	0	serine protease inhibitor 6 isoform X1	-	-	-	-	GO:0005576//extracellular region;GO:0005615//extracellular space	GO:0004867//serine-type endopeptidase inhibitor activity	GO:0002376//immune system process;GO:0010951//negative regulation of endopeptidase activity;GO:0042438//melanin biosynthetic process;GO:0045751//negative regulation of Toll signaling pathway;GO:0045824//negative regulation of innate immune response;GO:0045861//negative regulation of proteolysis;GO:0048526//imaginal disc-derived wing expansion
0	BMSK0006278	Ssr1	4.16675	1.56993	1.40822	0	0	signal sequence receptor precursor	Genetic Information Processing	Folding, sorting and degradation	ko04141//Protein processing in endoplasmic reticulum	K13249	GO:0005783//endoplasmic reticulum;GO:0005789//endoplasmic reticulum membrane;GO:0016021//integral component of membrane	-	-
0	BMSK0002676	RAP2C	13.6947	5.17766	1.40325	0	0	ras-related protein 2	Cellular Processes	Cellular community - eukaryotes	ko04530//Tight junction	K07839	GO:0005829//cytosol;GO:0005886//plasma membrane;GO:0005923//bicellular tight junction;GO:0044291//cell-cell contact zone;GO:0055038//recycling endosome membrane	GO:0003713//transcription coactivator activity;GO:0003924//GTPase activity;GO:0005525//GTP binding;GO:0019003//GDP binding	GO:0030336//negative regulation of cell migration;GO:0031954//positive regulation of protein autophosphorylation;GO:0032486//Rap protein signal transduction;GO:0061097//regulation of protein tyrosine kinase activity;GO:0090557//establishment of endothelial intestinal barrier
0	BMSK0002499	mai-2	9.62118	3.65255	1.39731	0	0	ATPase inhibitor-like protein	-	-	-	-	GO:0005739//mitochondrion	GO:0042030//ATPase inhibitor activity;GO:0051117//ATPase binding	GO:0006783//heme biosynthetic process;GO:0032780//negative regulation of ATPase activity
0	BMSK0007408	Tusc3	2.14257	0.819695	1.38619	0	0	tumor suppressor candidate 3 [Amyelois transitella]	Metabolism;Genetic Information Processing;Metabolism	Global and overview maps;Folding, sorting and degradation;Glycan biosynthesis and metabolism	ko01100//Metabolic pathways;ko04141//Protein processing in endoplasmic reticulum;ko00510//N-Glycan biosynthesis	K12669;K12669;K12669	GO:0005739//mitochondrion;GO:0008250//oligosaccharyltransferase complex;GO:0016021//integral component of membrane	GO:0015095//magnesium ion transmembrane transporter activity	GO:0015693//magnesium ion transport;GO:0018279//protein N-linked glycosylation via asparagine;GO:0050890//cognition
0	BMSK0007985		4.23776	1.63403	1.37486	0	0	uncharacterized protein LOC105842936	-	-	-	-	-	-	-
0	BMSK0001342	faah2b	1.64697	0.636862	1.37076	0	0	fatty-acid amide hydrolase 2-A [Papilio machaon]	-	-	-	-	GO:0016021//integral component of membrane	-	-
0	BMSK0005673	RAB26	3.81963	1.48248	1.36542	0	0	ras-related protein Rab-37 isoform X1	-	-	-	-	GO:0000139//Golgi membrane;GO:0030667//secretory granule membrane;GO:0031226//intrinsic component of plasma membrane	GO:0003924//GTPase activity;GO:0005525//GTP binding;GO:0019002//GMP binding	GO:0006886//intracellular protein transport;GO:0017157//regulation of exocytosis;GO:0032482//Rab protein signal transduction;GO:0035272//exocrine system development;GO:0043001//Golgi to plasma membrane protein transport;GO:0045055//regulated exocytosis;GO:0099575//regulation of protein catabolic process at presynapse, modulating synaptic transmission
0	BMSK0003050	Ssr2	3.58207	1.39076	1.36492	0	0	signal sequence receptor beta subunit precursor	Genetic Information Processing	Folding, sorting and degradation	ko04141//Protein processing in endoplasmic reticulum	K13250	GO:0005783//endoplasmic reticulum;GO:0005789//endoplasmic reticulum membrane;GO:0016021//integral component of membrane	-	-
0	BMSK0004491	SSR3	4.26084	1.68093	1.34188	0	0	translocon-associated protein gamma isoform 1	Genetic Information Processing	Folding, sorting and degradation	ko04141//Protein processing in endoplasmic reticulum	K13251	GO:0005789//endoplasmic reticulum membrane;GO:0016021//integral component of membrane	-	GO:0006614//SRP-dependent cotranslational protein targeting to membrane
0	BMSK0001925	SEC61B	12.1885	4.81596	1.33963	0	0	transport protein Sec61 beta subunit	Genetic Information Processing;Cellular Processes;Human Diseases;Genetic Information Processing	Folding, sorting and degradation;Transport and catabolism;Infectious diseases;Folding, sorting and degradation	ko04141//Protein processing in endoplasmic reticulum;ko04145//Phagosome;ko05110//Vibrio cholerae infection;ko03060//Protein export	K09481;K09481;K09481;K09481	GO:0005783//endoplasmic reticulum;GO:0005784//Sec61 translocon complex;GO:0005789//endoplasmic reticulum membrane;GO:0016021//integral component of membrane;GO:0031205//endoplasmic reticulum Sec complex	GO:0005086//ARF guanyl-nucleotide exchange factor activity;GO:0015450//P-P-bond-hydrolysis-driven protein transmembrane transporter activity;GO:0048408//epidermal growth factor binding	GO:0006616//SRP-dependent cotranslational protein targeting to membrane, translocation;GO:0030433//ER-associated ubiquitin-dependent protein catabolic process;GO:0030970//retrograde protein transport, ER to cytosol;GO:0031204//posttranslational protein targeting to membrane, translocation
0	BMSK0010189		1.63946	0.649224	1.33643	0	0	extracellular serine/threonine protein CG31145 isoform X1	-	-	-	-	GO:0000139//Golgi membrane;GO:0005576//extracellular region;GO:0005794//Golgi apparatus;GO:0016021//integral component of membrane	GO:0004672//protein kinase activity;GO:0004674//protein serine/threonine kinase activity;GO:0005524//ATP binding;GO:0016773//phosphotransferase activity, alcohol group as acceptor;GO:0046872//metal ion binding	GO:0006468//protein phosphorylation
0	BMSK0013039	PCM3	41.1831	16.3855	1.32963	0	0	EF hand	Human Diseases;Human Diseases;Environmental Information Processing;Environmental Information Processing;Organismal Systems;Environmental Information Processing;Human Diseases;Environmental Information Processing;Organismal Systems;Environmental Information Processing;Human Diseases;Cellular Processes;Organismal Systems;Cellular Processes;Organismal Systems;Environmental Information Processing;Org…	Cancers;Neurodegenerative diseases;Signal transduction;Signal transduction;Endocrine system;Signal transduction;Substance dependence;Signal transduction;Circulatory system;Signal transduction;Infectious diseases;Cell growth and death;Endocrine system;Cell growth and death;Circulatory system;Signal transduction;Nervous system;Endocrine system;Endocrine system;Endocrine system;Cardiovascular diseas…	ko05200//Pathways in cancer;ko05010//Alzheimer disease;ko04024//cAMP signaling pathway;ko04014//Ras signaling pathway;ko04910//Insulin signaling pathway;ko04015//Rap1 signaling pathway;ko05034//Alcoholism;ko04020//Calcium signaling pathway;ko04270//Vascular smooth muscle contraction;ko04022//cGMP - PKG signaling pathway;ko05163//Human cytomegalovirus infection;ko04114//Oocyte meiosis;ko04921//Oxy…	K02183;K02183;K02183;K02183;K02183;K02183;K02183;K02183;K02183;K02183;K02183;K02183;K02183;K02183;K02183;K02183;K02183;K02183;K02183;K02183;K02183;K02183;K02183;K02183;K02183;K02183;K02183;K02183;K02183;K02183;K02183;K02183;K02183;K02183;K02183;K02183;K02183;K02183;K02183;K02183	-	GO:0005509//calcium ion binding	-
0	BMSK0005753	Xbp1	2.49169	0.992584	1.32786	0	0	X-box-binding protein 1	Genetic Information Processing;Human Diseases;Human Diseases	Folding, sorting and degradation;Infectious diseases;Endocrine and metabolic diseases	ko04141//Protein processing in endoplasmic reticulum;ko05166//HTLV-I infection;ko04932//Non-alcoholic fatty liver disease (NAFLD)	K09027;K09027;K09027	GO:0005634//nucleus;GO:0005737//cytoplasm;GO:0005783//endoplasmic reticulum;GO:0005829//cytosol;GO:0030176//integral component of endoplasmic reticulum membrane;GO:0098793//presynapse	GO:0000977//RNA polymerase II regulatory region sequence-specific DNA binding;GO:0000978//RNA polymerase II core promoter proximal region sequence-specific DNA binding;GO:0000981//RNA polymerase II transcription factor activity, sequence-specific DNA binding;GO:0001085//RNA polymerase II transcription factor binding;GO:0001158//enhancer sequence-specific DNA binding;GO:0002020//protease binding;G…	GO:0000122//negative regulation of transcription from RNA polymerase II promoter;GO:0001525//angiogenesis;GO:0001558//regulation of cell growth;GO:0001889//liver development;GO:0001934//positive regulation of protein phosphorylation;GO:0001935//endothelial cell proliferation;GO:0002070//epithelial cell maturation;GO:0002639//positive regulation of immunoglobulin production;GO:0006357//regulation …
0	BMSK0014730	RRBP1	5.15516	2.05493	1.32692	0	0	ribosome-binding protein 1 isoform X1	Genetic Information Processing	Folding, sorting and degradation	ko04141//Protein processing in endoplasmic reticulum	K14000	GO:0030176//integral component of endoplasmic reticulum membrane	-	GO:0007165//signal transduction;GO:0015031//protein transport
0	BMSK0005025		3.23674	1.30856	1.30657	0	0	G protein alpha q isoform X3	Human Diseases;Human Diseases;Human Diseases;Environmental Information Processing;Organismal Systems;Environmental Information Processing;Organismal Systems;Organismal Systems;Environmental Information Processing;Human Diseases;Human Diseases;Organismal Systems;Organismal Systems;Environmental Information Processing;Organismal Systems;Organismal Systems;Organismal Systems;Organismal Systems;Organ…	Cancers;Neurodegenerative diseases;Neurodegenerative diseases;Signal transduction;Nervous system;Signal transduction;Digestive system;Circulatory system;Signal transduction;Infectious diseases;Endocrine and metabolic diseases;Endocrine system;Circulatory system;Signal transduction;Immune system;Nervous system;Endocrine system;Endocrine system;Endocrine system;Cellular community - eukaryotes;Endoc…	ko05200//Pathways in cancer;ko05016//Huntington disease;ko05010//Alzheimer disease;ko04015//Rap1 signaling pathway;ko04723//Retrograde endocannabinoid signaling;ko04020//Calcium signaling pathway;ko04972//Pancreatic secretion;ko04270//Vascular smooth muscle contraction;ko04022//cGMP - PKG signaling pathway;ko05163//Human cytomegalovirus infection;ko04934//Cushing syndrome;ko04921//Oxytocin signal…	K04634;K04634;K04634;K04634;K04634;K04634;K04634;K04634;K04634;K04634;K04634;K04634;K04634;K04634;K04634;K04634;K04634;K04634;K04634;K04634;K04634;K04634;K04634;K04634;K04634;K04634;K04634;K04634;K04634;K04634;K04634;K04634;K04634;K04634;K04634;K04634;K04634;K04634;K04634;K04634;K04634;K04634	-	GO:0001664//G-protein coupled receptor binding;GO:0003924//GTPase activity;GO:0005525//GTP binding;GO:0031683//G-protein beta/gamma-subunit complex binding;GO:0046872//metal ion binding	GO:0007186//G-protein coupled receptor signaling pathway
0	BMSK0001705	ostc-a	5.72807	2.32112	1.30323	0	0	oligosaccharyltransferase complex subunit ostc-A-like [Plutella xylostella]	-	-	-	-	GO:0016021//integral component of membrane	-	-
0	BMSK0013355	KDM3A	4.94155	2.00672	1.30013	0	0	lysine-specific demethylase 3B	Organismal Systems	Environmental adaptation	ko04714//Thermogenesis	K15601	GO:0000785//chromatin;GO:0005634//nucleus;GO:0005737//cytoplasm	GO:0000976//transcription regulatory region sequence-specific DNA binding;GO:0031490//chromatin DNA binding;GO:0032454//histone demethylase activity (H3-K9 specific);GO:0046872//metal ion binding;GO:0051213//dioxygenase activity	GO:0033169//histone H3-K9 demethylation
0	BMSK0002052		2.59905	1.05737	1.2975	0	0	-	-	-	-	-	-	-	-
0	BMSK0001288		29.2395	12.1002	1.27288	0	0	uncharacterized protein LOC101743420	-	-	-	-	-	-	-
0	BMSK0003359		2.53135	1.05888	1.25736	0	0	uncharacterized protein LOC106104211 [Papilio polytes]	-	-	-	-	-	-	-
0	BMSK0014055		22.3327	9.36512	1.25379	0	0	ABF51339.1 ferritin isoform 1	-	-	-	-	-	-	-
0	BMSK0014645	Sec13	3.25528	1.37343	1.245	0	0	Protein transport protein sec13 [Operophtera brumata]	Genetic Information Processing;Genetic Information Processing;Environmental Information Processing	Folding, sorting and degradation;Translation;Signal transduction	ko04141//Protein processing in endoplasmic reticulum;ko03013//RNA transport;ko04150//mTOR signaling pathway	K14004;K14004;K14004	GO:0000139//Golgi membrane;GO:0000785//chromatin;GO:0005654//nucleoplasm;GO:0005703//polytene chromosome puff;GO:0005765//lysosomal membrane;GO:0005789//endoplasmic reticulum membrane;GO:0005815//microtubule organizing center;GO:0005829//cytosol;GO:0030127//COPII vesicle coat;GO:0031080//nuclear pore outer ring;GO:0035859//Seh1-associated complex;GO:0061700//GATOR2 complex	GO:0003682//chromatin binding;GO:0005198//structural molecule activity	GO:0006606//protein import into nucleus;GO:0008363//larval chitin-based cuticle development;GO:0010629//negative regulation of gene expression;GO:0034605//cellular response to heat;GO:0035077//ecdysone-mediated polytene chromosome puffing;GO:0035293//chitin-based larval cuticle pattern formation;GO:0045944//positive regulation of transcription from RNA polymerase II promoter;GO:0051028//mRNA tran…
0	BMSK0012503	SEC61A2	5.53992	2.33844	1.24432	0	0	ABF85696.1 transport protein Sec61 alpha subunit	Genetic Information Processing;Cellular Processes;Human Diseases;Genetic Information Processing	Folding, sorting and degradation;Transport and catabolism;Infectious diseases;Folding, sorting and degradation	ko04141//Protein processing in endoplasmic reticulum;ko04145//Phagosome;ko05110//Vibrio cholerae infection;ko03060//Protein export	K10956;K10956;K10956;K10956	GO:0005783//endoplasmic reticulum;GO:0005784//Sec61 translocon complex;GO:0005789//endoplasmic reticulum membrane;GO:0016021//integral component of membrane	GO:0005048//signal sequence binding;GO:0008320//protein transmembrane transporter activity;GO:0043022//ribosome binding	GO:0006616//SRP-dependent cotranslational protein targeting to membrane, translocation;GO:0006620//posttranslational protein targeting to membrane
0	BMSK0011139	PPIB	12.2296	5.16245	1.24426	0	0	ABF51475.1 peptidylprolyl isomerase B	-	-	-	-	GO:0005788//endoplasmic reticulum lumen;GO:0032991//macromolecular complex;GO:0042470//melanosome	GO:0003755//peptidyl-prolyl cis-trans isomerase activity;GO:0016018//cyclosporin A binding;GO:0051082//unfolded protein binding	GO:0000413//protein peptidyl-prolyl isomerization;GO:0042026//protein refolding;GO:0061077//chaperone-mediated protein folding;GO:1904027//negative regulation of collagen fibril organization
0	BMSK0003894	AnxB9	13.9103	5.87805	1.24274	0	0	annexin IX-A, partial	-	-	-	-	GO:0005938//cell cortex;GO:0012505//endomembrane system	GO:0003779//actin binding;GO:0005509//calcium ion binding;GO:0005544//calcium-dependent phospholipid binding;GO:0030507//spectrin binding	GO:0010797//regulation of multivesicular body size involved in endosome transport;GO:0030011//maintenance of cell polarity;GO:0032509//endosome transport via multivesicular body sorting pathway;GO:0048190//wing disc dorsal/ventral pattern formation
0	BMSK0005299	TPRG1L	2.96888	1.25691	1.24003	0	0	tumor protein p63-regulated gene 1-like protein isoform X1	-	-	-	-	GO:0005737//cytoplasm;GO:0008021//synaptic vesicle;GO:0030054//cell junction;GO:0030672//synaptic vesicle membrane;GO:0044305//calyx of Held;GO:0070062//extracellular exosome	GO:0042802//identical protein binding	GO:0051966//regulation of synaptic transmission, glutamatergic
0	BMSK0007871	Ten-m	16.1424	6.84969	1.23674	0	0	teneurin-m	-	-	-	-	GO:0005737//cytoplasm;GO:0005886//plasma membrane;GO:0005887//integral component of plasma membrane;GO:0030054//cell junction;GO:0031012//extracellular matrix;GO:0031594//neuromuscular junction;GO:0043005//neuron projection;GO:0043025//neuronal cell body;GO:0045211//postsynaptic membrane	GO:0031005//filamin binding;GO:0042802//identical protein binding;GO:0042803//protein homodimerization activity;GO:0046982//protein heterodimerization activity	GO:0001745//compound eye morphogenesis;GO:0001941//postsynaptic membrane organization;GO:0007155//cell adhesion;GO:0007274//neuromuscular synaptic transmission;GO:0008039//synaptic target recognition;GO:0008045//motor neuron axon guidance;GO:0016200//synaptic target attraction;GO:0022416//chaeta development;GO:0031122//cytoplasmic microtubule organization;GO:0034110//regulation of homotypic cell-…
0	BMSK0005752		5.37218	2.28418	1.23383	0	0	X box binding protein-1 [Operophtera brumata]	-	-	-	-	-	-	-
0	BMSK0015350	VHA55	4.85536	2.06607	1.23269	0	0	ACE78271.1 vacuolar ATPase B subunit	Metabolism;Human Diseases;Metabolism;Environmental Information Processing;Cellular Processes;Human Diseases;Human Diseases;Organismal Systems;Human Diseases;Organismal Systems	Global and overview maps;Infectious diseases;Energy metabolism;Signal transduction;Transport and catabolism;Infectious diseases;Infectious diseases;Nervous system;Immune diseases;Excretory system	ko01100//Metabolic pathways;ko05165//Human papillomavirus infection;ko00190//Oxidative phosphorylation;ko04150//mTOR signaling pathway;ko04145//Phagosome;ko05110//Vibrio cholerae infection;ko05120//Epithelial cell signaling in Helicobacter pylori infection;ko04721//Synaptic vesicle cycle;ko05323//Rheumatoid arthritis;ko04966//Collecting duct acid secretion	K02147;K02147;K02147;K02147;K02147;K02147;K02147;K02147;K02147;K02147	GO:0033180//proton-transporting V-type ATPase, V1 domain	GO:0005524//ATP binding;GO:0016787//hydrolase activity	GO:0015991//ATP hydrolysis coupled proton transport;GO:0046034//ATP metabolic process
0	BMSK0000256	Nucb1	4.89549	2.09722	1.22298	0	0	nucleobindin-2 isoform X2	-	-	-	-	GO:0005576//extracellular region;GO:0005615//extracellular space;GO:0005634//nucleus;GO:0005737//cytoplasm;GO:0005769//early endosome;GO:0005791//rough endoplasmic reticulum;GO:0005793//endoplasmic reticulum-Golgi intermediate compartment;GO:0005794//Golgi apparatus;GO:0005798//Golgi-associated vesicle;GO:0005801//cis-Golgi network;GO:0005802//trans-Golgi network;GO:0032580//Golgi cisterna membra…	GO:0001965//G-protein alpha-subunit binding;GO:0003677//DNA binding;GO:0005509//calcium ion binding	GO:0072718//response to cisplatin;GO:1903533//regulation of protein targeting
0	BMSK0012509	crt	26.0992	11.1918	1.22156	0	0	calreticulin	Genetic Information Processing;Human Diseases;Human Diseases;Cellular Processes;Human Diseases;Organismal Systems	Folding, sorting and degradation;Infectious diseases;Infectious diseases;Transport and catabolism;Infectious diseases;Immune system	ko04141//Protein processing in endoplasmic reticulum;ko05166//HTLV-I infection;ko05163//Human cytomegalovirus infection;ko04145//Phagosome;ko05142//Chagas disease (American trypanosomiasis);ko04612//Antigen processing and presentation	K08057;K08057;K08057;K08057;K08057;K08057	GO:0005788//endoplasmic reticulum lumen	GO:0005509//calcium ion binding;GO:0030246//carbohydrate binding;GO:0051082//unfolded protein binding	GO:0006457//protein folding
0	BMSK0006982	Hmcn2	8.8965	3.81503	1.22154	0	0	neural cell adhesion molecule 1-like isoform X2 [Papilio xuthus]	-	-	-	-	GO:0005576//extracellular region;GO:0005604//basement membrane;GO:0005615//extracellular space;GO:0005938//cell cortex;GO:0030054//cell junction;GO:0031012//extracellular matrix;GO:0032154//cleavage furrow	GO:0005201//extracellular matrix structural constituent;GO:0005509//calcium ion binding	GO:0050896//response to stimulus
0	BMSK0001652	LAMP1	47.5557	20.4088	1.22043	0	0	sodium/potassium-transporting ATPase subunit beta-2	Cellular Processes;Cellular Processes;Cellular Processes;Human Diseases	Transport and catabolism;Transport and catabolism;Transport and catabolism;Infectious diseases	ko04142//Lysosome;ko04140//Autophagy - animal;ko04145//Phagosome;ko05152//Tuberculosis	K06528;K06528;K06528;K06528	GO:0005765//lysosomal membrane;GO:0005771//multivesicular body;GO:0005829//cytosol;GO:0005901//caveola;GO:0008021//synaptic vesicle;GO:0009897//external side of plasma membrane;GO:0010008//endosome membrane;GO:0016021//integral component of membrane;GO:0042383//sarcolemma;GO:0042470//melanosome;GO:0044194//cytolytic granule;GO:0044754//autolysosome;GO:0045121//membrane raft;GO:0048471//perinuclea…	GO:0019899//enzyme binding;GO:0019904//protein domain specific binding	GO:0008626//granzyme-mediated apoptotic signaling pathway;GO:0043323//positive regulation of natural killer cell degranulation;GO:0050821//protein stabilization;GO:0072594//establishment of protein localization to organelle;GO:0090160//Golgi to lysosome transport;GO:1902513//regulation of organelle transport along microtubule
0	BMSK0009199		1.75053	0.753781	1.21558	0	0	serine proteinase stubble-like [Amyelois transitella]	-	-	-	-	-	-	-
0	BMSK0002485	RPN1	3.22507	1.39476	1.20932	0	0	dolichyl-diphosphooligosaccharide--protein glycosyltransferase subunit 1	Metabolism;Genetic Information Processing;Metabolism	Global and overview maps;Folding, sorting and degradation;Glycan biosynthesis and metabolism	ko01100//Metabolic pathways;ko04141//Protein processing in endoplasmic reticulum;ko00510//N-Glycan biosynthesis	K12666;K12666;K12666	GO:0005789//endoplasmic reticulum membrane;GO:0016021//integral component of membrane;GO:0042470//melanosome	GO:0004579//dolichyl-diphosphooligosaccharide-protein glycotransferase activity	GO:0018279//protein N-linked glycosylation via asparagine
0	BMSK0010135		27.7411	12.0543	1.20248	0	0	BCP inhibitor precursor	-	-	-	-	-	-	-
0	BMSK0005975	Gel	4.04983	1.75977	1.20247	0	0	gelsolin-like [Amyelois transitella]	Human Diseases;Cellular Processes;Organismal Systems	Cancers;Cell motility;Immune system	ko05203//Viral carcinogenesis;ko04810//Regulation of actin cytoskeleton;ko04666//Fc gamma R-mediated phagocytosis	K05768;K05768;K05768	GO:0005576//extracellular region;GO:0005829//cytosol;GO:0005884//actin filament	GO:0003779//actin binding;GO:0046872//metal ion binding;GO:0051015//actin filament binding	GO:0030041//actin filament polymerization
0	BMSK0015650	Cadps	3.07542	1.33686	1.20193	0	0	XP 021201786.1 calcium-dependent secretion activator isoform X8	-	-	-	-	GO:0008021//synaptic vesicle;GO:0030054//cell junction;GO:0030659//cytoplasmic vesicle membrane;GO:0045202//synapse	GO:0005509//calcium ion binding;GO:0008289//lipid binding	GO:0007269//neurotransmitter secretion;GO:0015031//protein transport;GO:0016079//synaptic vesicle exocytosis;GO:0016192//vesicle-mediated transport;GO:0035249//synaptic transmission, glutamatergic;GO:0045956//positive regulation of calcium ion-dependent exocytosis;GO:1990504//dense core granule exocytosis
0	BMSK0014681	TMEM245	9.5377	4.17599	1.19152	0	0	XP 004924600.1 uncharacterized protein LOC101746938	-	-	-	-	GO:0016021//integral component of membrane	-	-
0	BMSK0000297		6.20775	2.71947	1.19075	0	0	probable citrate synthase 2, mitochondrial	Metabolism;Metabolism;Metabolism;Metabolism;Metabolism;Metabolism	Global and overview maps;Global and overview maps;Global and overview maps;Carbohydrate metabolism;Carbohydrate metabolism;Global and overview maps	ko01100//Metabolic pathways;ko01200//Carbon metabolism;ko01230//Biosynthesis of amino acids;ko00020//Citrate cycle (TCA cycle);ko00630//Glyoxylate and dicarboxylate metabolism;ko01210//2-Oxocarboxylic acid metabolism	K01647;K01647;K01647;K01647;K01647;K01647	GO:0005759//mitochondrial matrix	GO:0004108//citrate (Si)-synthase activity	GO:0005975//carbohydrate metabolic process;GO:0006099//tricarboxylic acid cycle;GO:0006101//citrate metabolic process
0	BMSK0011425		8.70729	3.8224	1.18774	0	0	vacuolar ATP synthase subunit G	Metabolism;Human Diseases;Metabolism;Environmental Information Processing;Cellular Processes;Human Diseases;Human Diseases;Organismal Systems;Human Diseases;Organismal Systems	Global and overview maps;Infectious diseases;Energy metabolism;Signal transduction;Transport and catabolism;Infectious diseases;Infectious diseases;Nervous system;Immune diseases;Excretory system	ko01100//Metabolic pathways;ko05165//Human papillomavirus infection;ko00190//Oxidative phosphorylation;ko04150//mTOR signaling pathway;ko04145//Phagosome;ko05110//Vibrio cholerae infection;ko05120//Epithelial cell signaling in Helicobacter pylori infection;ko04721//Synaptic vesicle cycle;ko05323//Rheumatoid arthritis;ko04966//Collecting duct acid secretion	K02152;K02152;K02152;K02152;K02152;K02152;K02152;K02152;K02152;K02152	GO:0016324//apical plasma membrane;GO:0016471//vacuolar proton-transporting V-type ATPase complex	GO:0042626//ATPase activity, coupled to transmembrane movement of substances	GO:1902600//hydrogen ion transmembrane transport
0	BMSK0014648	Myo7a	3.12219	1.37587	1.18221	0	0	myosin-I heavy chain-like	-	-	-	-	GO:0001750//photoreceptor outer segment;GO:0001917//photoreceptor inner segment;GO:0005737//cytoplasm;GO:0005765//lysosomal membrane;GO:0005829//cytosol;GO:0005902//microvillus;GO:0005938//cell cortex;GO:0016324//apical plasma membrane;GO:0016459//myosin complex;GO:0031477//myosin VII complex;GO:0032391//photoreceptor connecting cilium;GO:0032420//stereocilium;GO:0042470//melanosome;GO:0045202//s…	GO:0000146//microfilament motor activity;GO:0003774//motor activity;GO:0003779//actin binding;GO:0005516//calmodulin binding;GO:0005524//ATP binding;GO:0019904//protein domain specific binding;GO:0030507//spectrin binding;GO:0030898//actin-dependent ATPase activity;GO:0042803//protein homodimerization activity;GO:0043531//ADP binding;GO:0044877//macromolecular complex binding;GO:0047485//protein …	GO:0001845//phagolysosome assembly;GO:0006886//intracellular protein transport;GO:0006909//phagocytosis;GO:0007040//lysosome organization;GO:0007600//sensory perception;GO:0007601//visual perception;GO:0007605//sensory perception of sound;GO:0030030//cell projection organization;GO:0030048//actin filament-based movement;GO:0034613//cellular protein localization;GO:0042472//inner ear morphogenesis…
0	BMSK0012472	eIF4E1	7.28662	3.21364	1.18104	0	0	ABL75549.1 eukaryotic initiation factor 4E-1	Genetic Information Processing;Environmental Information Processing;Organismal Systems;Environmental Information Processing;Organismal Systems;Environmental Information Processing;Human Diseases	Translation;Signal transduction;Endocrine system;Signal transduction;Aging;Signal transduction;Drug resistance	ko03013//RNA transport;ko04151//PI3K-Akt signaling pathway;ko04910//Insulin signaling pathway;ko04150//mTOR signaling pathway;ko04211//Longevity regulating pathway - mammal;ko04066//HIF-1 signaling pathway;ko01521//EGFR tyrosine kinase inhibitor resistance	K03259;K03259;K03259;K03259;K03259;K03259;K03259	GO:0000932//cytoplasmic mRNA processing body;GO:0005737//cytoplasm;GO:0005829//cytosol;GO:0005845//mRNA cap binding complex;GO:0016281//eukaryotic translation initiation factor 4F complex;GO:0031594//neuromuscular junction;GO:0071598//neuronal ribonucleoprotein granule;GO:0097482//muscle cell postsynaptic density;GO:0098794//postsynapse;GO:1990124//messenger ribonucleoprotein complex	GO:0000339//RNA cap binding;GO:0000340//RNA 7-methylguanosine cap binding;GO:0003743//translation initiation factor activity;GO:0031370//eukaryotic initiation factor 4G binding;GO:0045182//translation regulator activity	GO:0000278//mitotic cell cycle;GO:0001558//regulation of cell growth;GO:0002191//cap-dependent translational initiation;GO:0006325//chromatin organization;GO:0006412//translation;GO:0006413//translational initiation;GO:0007060//male meiosis chromosome segregation;GO:0007076//mitotic chromosome condensation;GO:0007112//male meiosis cytokinesis;GO:0010032//meiotic chromosome condensation;GO:0016070…
0	BMSK0014968	bai	4.79776	2.11925	1.17881	0	0	transmembrane trafficking protein precursor	-	-	-	-	GO:0016021//integral component of membrane	-	GO:0009953//dorsal/ventral pattern formation
0	BMSK0002950	PDIA3	11.0398	4.87699	1.17865	0	0	protein disulfide-isomerase like protein ERp57 precursor	Genetic Information Processing;Human Diseases;Organismal Systems	Folding, sorting and degradation;Infectious diseases;Immune system	ko04141//Protein processing in endoplasmic reticulum;ko05163//Human cytomegalovirus infection;ko04612//Antigen processing and presentation	K08056;K08056;K08056	GO:0005615//extracellular space;GO:0005783//endoplasmic reticulum;GO:0005788//endoplasmic reticulum lumen;GO:0009986//cell surface;GO:0042470//melanosome;GO:0042824//MHC class I peptide loading complex	GO:0003756//protein disulfide isomerase activity;GO:0015037//peptide disulfide oxidoreductase activity;GO:0042802//identical protein binding	GO:0006457//protein folding;GO:0034976//response to endoplasmic reticulum stress;GO:0045454//cell redox homeostasis;GO:0098761//cellular response to interleukin-7;GO:2001238//positive regulation of extrinsic apoptotic signaling pathway
0	BMSK0010296	hibA	5.30226	2.35001	1.17394	0	0	3-hydroxyisobutyrate dehydrogenase isoform X1	Metabolism;Metabolism	Global and overview maps;Amino acid metabolism	ko01100//Metabolic pathways;ko00280//Valine, leucine and isoleucine degradation	K00020;K00020	GO:0005739//mitochondrion	GO:0008442//3-hydroxyisobutyrate dehydrogenase activity;GO:0016616//oxidoreductase activity, acting on the CH-OH group of donors, NAD or NADP as acceptor;GO:0050661//NADP binding;GO:0051287//NAD binding	GO:0006574//valine catabolic process
0	BMSK0001499	exc-4	5.42907	2.40943	1.17201	0	0	chloride intracellular channel isoform X1	-	-	-	-	GO:0005634//nucleus;GO:0005764//lysosome;GO:0005887//integral component of plasma membrane;GO:0016324//apical plasma membrane;GO:0034707//chloride channel complex;GO:0043296//apical junction complex	GO:0005244//voltage-gated ion channel activity;GO:0005254//chloride channel activity	GO:0002064//epithelial cell development;GO:0034765//regulation of ion transmembrane transport;GO:0035150//regulation of tube size
0	BMSK0004115		9.37242	4.16066	1.17161	0	0	uncharacterized protein LOC105386396 [Plutella xylostella]	-	-	-	-	-	-	-
0	BMSK0013558	GMFB	3.83755	1.71212	1.1644	0	0	glia maturation factor beta	-	-	-	-	GO:0030479//actin cortical patch	GO:0003779//actin binding;GO:0008083//growth factor activity;GO:0071933//Arp2/3 complex binding	GO:0034316//negative regulation of Arp2/3 complex-mediated actin nucleation;GO:0071846//actin filament debranching
0	BMSK0007629	snb-1	6.21498	2.78162	1.15983	0	0	Synaptobrevin [Operophtera brumata]	Organismal Systems;Organismal Systems;Organismal Systems;Organismal Systems;Genetic Information Processing	Endocrine system;Digestive system;Nervous system;Excretory system;Folding, sorting and degradation	ko04911//Insulin secretion;ko04970//Salivary secretion;ko04721//Synaptic vesicle cycle;ko04962//Vasopressin-regulated water reabsorption;ko04130//SNARE interactions in vesicular transport	K13504;K13504;K13504;K13504;K13504	GO:0005886//plasma membrane;GO:0016021//integral component of membrane;GO:0030054//cell junction;GO:0030424//axon;GO:0030672//synaptic vesicle membrane;GO:0048786//presynaptic active zone;GO:0060473//cortical granule	-	GO:0002119//nematode larval development;GO:0007271//synaptic transmission, cholinergic;GO:0016079//synaptic vesicle exocytosis;GO:0030421//defecation;GO:0043051//regulation of pharyngeal pumping;GO:0043134//regulation of hindgut contraction
0	BMSK0006889	Rnaset2a	3.50563	1.57346	1.15574	0	0	ribonuclease Oy [Papilio machaon]	-	-	-	-	GO:0005576//extracellular region;GO:0005615//extracellular space;GO:0005764//lysosome;GO:0005788//endoplasmic reticulum lumen;GO:0043202//lysosomal lumen	GO:0003723//RNA binding;GO:0004521//endoribonuclease activity;GO:0004540//ribonuclease activity;GO:0033897//ribonuclease T2 activity	GO:0006401//RNA catabolic process
0	BMSK0009220		2.88579	1.30245	1.14774	0	0	uncharacterized protein LOC101742695	-	-	-	-	-	-	-
0	BMSK0007651	Rab3-GEF	3.42917	1.5559	1.14011	0	0	probable glutamine--tR ligase	-	-	-	-	GO:0008021//synaptic vesicle;GO:0016021//integral component of membrane;GO:0043025//neuronal cell body;GO:0043195//terminal bouton;GO:0098527//neuromuscular junction of somatic muscle	GO:0017112//Rab guanyl-nucleotide exchange factor activity	GO:0000187//activation of MAPK activity;GO:0006915//apoptotic process;GO:0007269//neurotransmitter secretion;GO:0016192//vesicle-mediated transport;GO:0032483//regulation of Rab protein signal transduction;GO:0048789//cytoskeletal matrix organization at active zone;GO:0051726//regulation of cell cycle;GO:1902041//regulation of extrinsic apoptotic signaling pathway via death domain receptors
0	BMSK0005120	Cisd2	4.15625	1.88806	1.13838	0	0	CDGSH iron-sulfur domain-containing protein 2 homolog	-	-	-	-	GO:0005789//endoplasmic reticulum membrane;GO:0016021//integral component of membrane	GO:0046872//metal ion binding;GO:0051537//2 iron, 2 sulfur cluster binding	-
0	BMSK0009170	Arhgap15	2.50573	1.14386	1.13132	0	0	uncharacterized protein LOC101743410	-	-	-	-	GO:0005737//cytoplasm;GO:0016020//membrane	GO:0005096//GTPase activator activity	GO:0007165//signal transduction;GO:0008360//regulation of cell shape;GO:0043087//regulation of GTPase activity
0	BMSK0006363	Pdi	13.9526	6.39937	1.12453	0	0	protein disulfide isomerase precursor	Genetic Information Processing	Folding, sorting and degradation	ko04141//Protein processing in endoplasmic reticulum	K09580	GO:0005615//extracellular space;GO:0005635//nuclear envelope;GO:0005737//cytoplasm;GO:0005783//endoplasmic reticulum;GO:0005788//endoplasmic reticulum lumen;GO:0005791//rough endoplasmic reticulum;GO:0012505//endomembrane system;GO:0043025//neuronal cell body;GO:0045169//fusome;GO:0048471//perinuclear region of cytoplasm;GO:0060187//cell pole;GO:0070732//spindle envelope	GO:0003756//protein disulfide isomerase activity;GO:0015037//peptide disulfide oxidoreductase activity	GO:0006457//protein folding;GO:0034976//response to endoplasmic reticulum stress;GO:0045454//cell redox homeostasis
0	BMSK0003413	Prkcsh	3.89118	1.79092	1.1195	0	0	glucosidase 2 subunit beta-like	Genetic Information Processing	Folding, sorting and degradation	ko04141//Protein processing in endoplasmic reticulum	K08288	GO:0005783//endoplasmic reticulum;GO:0017177//glucosidase II complex;GO:0043231//intracellular membrane-bounded organelle	GO:0003723//RNA binding;GO:0005080//protein kinase C binding;GO:0005509//calcium ion binding;GO:0044325//ion channel binding;GO:0051219//phosphoprotein binding	GO:0001701//in utero embryonic development;GO:0001889//liver development;GO:0006491//N-glycan processing;GO:0006807//nitrogen compound metabolic process;GO:0010977//negative regulation of neuron projection development;GO:0051291//protein heterooligomerization
0	BMSK0003164		3.64183	1.67897	1.11709	0	0	UDP-galactose 4-epimerase	-	-	-	-	-	-	-
0	BMSK0015909		17.179	7.94616	1.11231	0	0	hypothetical protein RR48 06795 [Papilio machaon]	-	-	-	-	-	-	-
0	BMSK0012451	HSP90B1	5.28814	2.45073	1.10955	0	0	AFG30048.1 heat shock protein 90 beta	Human Diseases;Genetic Information Processing;Environmental Information Processing;Organismal Systems;Human Diseases;Human Diseases;Organismal Systems;Organismal Systems	Cancers;Folding, sorting and degradation;Signal transduction;Endocrine system;Cardiovascular diseases;Cancers;Endocrine system;Immune system	ko05200//Pathways in cancer;ko04141//Protein processing in endoplasmic reticulum;ko04151//PI3K-Akt signaling pathway;ko04915//Estrogen signaling pathway;ko05418//Fluid shear stress and atherosclerosis;ko05215//Prostate cancer;ko04918//Thyroid hormone synthesis;ko04657//IL-17 signaling pathway	K09487;K09487;K09487;K09487;K09487;K09487;K09487;K09487	GO:0005783//endoplasmic reticulum;GO:0005788//endoplasmic reticulum lumen;GO:0042470//melanosome;GO:0048471//perinuclear region of cytoplasm	GO:0005524//ATP binding;GO:0051082//unfolded protein binding	GO:0001666//response to hypoxia;GO:0006457//protein folding;GO:0030433//ER-associated ubiquitin-dependent protein catabolic process
0	BMSK0001531	SCP2	4.09939	1.90129	1.10843	0	0	sterol carrier protein x	Metabolism;Cellular Processes;Organismal Systems;Metabolism	Global and overview maps;Transport and catabolism;Endocrine system;Lipid metabolism	ko01100//Metabolic pathways;ko04146//Peroxisome;ko03320//PPAR signaling pathway;ko00120//Primary bile acid biosynthesis	K08764;K08764;K08764;K08764	GO:0005739//mitochondrion;GO:0005777//peroxisome	GO:0008289//lipid binding;GO:0033814//propanoyl-CoA C-acyltransferase activity	GO:0006869//lipid transport
0	BMSK0002242	Spase25	4.21262	1.95515	1.10744	0	0	signal peptidase complex subunit 2	Genetic Information Processing	Folding, sorting and degradation	ko03060//Protein export	K12947	GO:0005787//signal peptidase complex;GO:0012505//endomembrane system;GO:0016021//integral component of membrane	GO:0008233//peptidase activity	GO:0006465//signal peptide processing;GO:0045047//protein targeting to ER
0	BMSK0004961	uba3	5.65115	2.63179	1.1025	0	0	signal peptidase 18 kDa subunit	Genetic Information Processing	Folding, sorting and degradation	ko04120//Ubiquitin mediated proteolysis	K10686	GO:0005634//nucleus;GO:0005737//cytoplasm	GO:0005524//ATP binding;GO:0019781//NEDD8 activating enzyme activity	GO:0032446//protein modification by small protein conjugation;GO:0045116//protein neddylation
0	BMSK0013109	eca	4.43123	2.06857	1.09907	0	0	transmembrane emp24 protein transport domain containing 9 precursor	-	-	-	-	GO:0005789//endoplasmic reticulum membrane;GO:0016021//integral component of membrane	-	GO:0009953//dorsal/ventral pattern formation
0	BMSK0007861	Clc	5.33823	2.49673	1.09632	0	0	clathrin light chain isoform X1	-	-	-	-	GO:0005737//cytoplasm;GO:0005886//plasma membrane;GO:0005938//cell cortex;GO:0030125//clathrin vesicle coat;GO:0030130//clathrin coat of trans-Golgi network vesicle;GO:0030132//clathrin coat of coated pit;GO:0030136//clathrin-coated vesicle;GO:0030672//synaptic vesicle membrane;GO:0071439//clathrin complex;GO:0072686//mitotic spindle	GO:0005198//structural molecule activity;GO:0032050//clathrin heavy chain binding	GO:0006886//intracellular protein transport;GO:0048268//clathrin coat assembly;GO:0072583//clathrin-mediated endocytosis
0	BMSK0009332	Tmed2	3.71679	1.73924	1.0956	0	0	transmembrane emp24 domain-containing protein 2 [Plutella xylostella]	-	-	-	-	GO:0005783//endoplasmic reticulum;GO:0005789//endoplasmic reticulum membrane;GO:0005793//endoplasmic reticulum-Golgi intermediate compartment;GO:0005794//Golgi apparatus;GO:0016021//integral component of membrane;GO:0030134//ER to Golgi transport vesicle;GO:0030137//COPI-coated vesicle;GO:0030663//COPI-coated vesicle membrane;GO:0032580//Golgi cisterna membrane;GO:0033116//endoplasmic reticulum-G…	-	GO:0001843//neural tube closure;GO:0001893//maternal placenta development;GO:0001947//heart looping;GO:0006886//intracellular protein transport;GO:0006888//ER to Golgi vesicle-mediated transport;GO:0006903//vesicle targeting;GO:0007030//Golgi organization;GO:0010628//positive regulation of gene expression;GO:0032525//somite rostral/caudal axis specification;GO:0034260//negative regulation of GTPa…
0	BMSK0008393	Hsc70-3	15.2011	7.11345	1.09556	0	0	heat shock 70 kD protein cognate isoform X1	Genetic Information Processing;Organismal Systems;Organismal Systems;Human Diseases;Genetic Information Processing	Folding, sorting and degradation;Endocrine system;Immune system;Neurodegenerative diseases;Folding, sorting and degradation	ko04141//Protein processing in endoplasmic reticulum;ko04918//Thyroid hormone synthesis;ko04612//Antigen processing and presentation;ko05020//Prion diseases;ko03060//Protein export	K09490;K09490;K09490;K09490;K09490	GO:0005615//extracellular space;GO:0005634//nucleus;GO:0005737//cytoplasm;GO:0005783//endoplasmic reticulum;GO:0005788//endoplasmic reticulum lumen;GO:0012505//endomembrane system;GO:0016020//membrane;GO:0034663//endoplasmic reticulum chaperone complex	GO:0005524//ATP binding;GO:0016887//ATPase activity;GO:0031072//heat shock protein binding;GO:0042623//ATPase activity, coupled;GO:0044183//protein binding involved in protein folding;GO:0051082//unfolded protein binding;GO:0051787//misfolded protein binding	GO:0006986//response to unfolded protein;GO:0016246//RNA interference;GO:0030431//sleep;GO:0030433//ER-associated ubiquitin-dependent protein catabolic process;GO:0030968//endoplasmic reticulum unfolded protein response;GO:0034605//cellular response to heat;GO:0034620//cellular response to unfolded protein;GO:0034976//response to endoplasmic reticulum stress;GO:0036335//intestinal stem cell homeo…
0	BMSK0010125	Spase12	5.74807	2.69789	1.09125	0	0	signal peptidase complex subunit 1 [Amyelois transitella]	Genetic Information Processing	Folding, sorting and degradation	ko03060//Protein export	K12946	GO:0005787//signal peptidase complex;GO:0030176//integral component of endoplasmic reticulum membrane	GO:0008233//peptidase activity	GO:0006465//signal peptide processing;GO:0045047//protein targeting to ER
0	BMSK0008404	Surf4	4.80962	2.27113	1.08251	0	0	surfeit 4-like protein	-	-	-	-	GO:0005789//endoplasmic reticulum membrane;GO:0012505//endomembrane system;GO:0016021//integral component of membrane;GO:0045169//fusome	-	-
0	BMSK0003927		4.62657	2.18521	1.08217	0	0	uncharacterized protein LOC101737032	-	-	-	-	-	-	-
0	BMSK0005709	AnxB11	5.12104	2.43249	1.074	0	0	annexin B13b	-	-	-	-	-	GO:0003779//actin binding;GO:0005509//calcium ion binding;GO:0005544//calcium-dependent phospholipid binding	-
0	BMSK0003599	RAB11A	11.3081	5.38374	1.07068	0	0	ras-related GTP-binding protein Rab11	Cellular Processes;Organismal Systems;Organismal Systems;Organismal Systems	Transport and catabolism;Digestive system;Excretory system;Excretory system	ko04144//Endocytosis;ko04972//Pancreatic secretion;ko04962//Vasopressin-regulated water reabsorption;ko04961//Endocrine and other factor-regulated calcium reabsorption	K07904;K07904;K07904;K07904	GO:0000922//spindle pole;GO:0005768//endosome;GO:0005771//multivesicular body;GO:0005802//trans-Golgi network;GO:0005813//centrosome;GO:0005828//kinetochore microtubule;GO:0030133//transport vesicle;GO:0030424//axon;GO:0030659//cytoplasmic vesicle membrane;GO:0032154//cleavage furrow;GO:0032991//macromolecular complex;GO:0045335//phagocytic vesicle;GO:0048471//perinuclear region of cytoplasm;GO:0…	GO:0003924//GTPase activity;GO:0005525//GTP binding;GO:0008017//microtubule binding;GO:0019904//protein domain specific binding;GO:0031489//myosin V binding	GO:0006886//intracellular protein transport;GO:0006887//exocytosis;GO:0007080//mitotic metaphase plate congression;GO:0010634//positive regulation of epithelial cell migration;GO:0010796//regulation of multivesicular body size;GO:0010971//positive regulation of G2/M transition of mitotic cell cycle;GO:0016192//vesicle-mediated transport;GO:0030953//astral microtubule organization;GO:0031175//neur…
0	BMSK0005520	tmbim6	12.7127	6.05251	1.07066	0	0	Bax inhibitor-1-like protein	-	-	-	-	GO:0005789//endoplasmic reticulum membrane;GO:0016021//integral component of membrane	-	GO:0006915//apoptotic process;GO:0006986//response to unfolded protein;GO:0043066//negative regulation of apoptotic process
0	BMSK0014056	FERH	19.0018	9.04916	1.07028	0	0	ABF51285.1 ferritin	Cellular Processes;Organismal Systems;Cellular Processes	Cell growth and death;Digestive system;Cell growth and death	ko04217//Necroptosis;ko04978//Mineral absorption;ko04216//Ferroptosis	K00522;K00522;K00522	GO:0005576//extracellular region;GO:0005623//cell	GO:0004322//ferroxidase activity;GO:0008199//ferric iron binding	GO:0006826//iron ion transport;GO:0006879//cellular iron ion homeostasis
0	BMSK0009061		15.0124	7.15075	1.06999	0	0	apolipophorin-III precursor	-	-	-	-	GO:0005576//extracellular region	GO:0008289//lipid binding	GO:0006869//lipid transport
0	BMSK0002091		25.6179	12.2087	1.06924	0	0	profilin protein	Environmental Information Processing;Environmental Information Processing;Cellular Processes;Human Diseases;Human Diseases	Signal transduction;Signal transduction;Cell motility;Infectious diseases;Infectious diseases	ko04015//Rap1 signaling pathway;ko04013//MAPK signaling pathway - fly;ko04810//Regulation of actin cytoskeleton;ko05132//Salmonella infection;ko05131//Shigellosis	K05759;K05759;K05759;K05759;K05759	GO:0005737//cytoplasm;GO:0005856//cytoskeleton	GO:0003779//actin binding	-
0	BMSK0010861	cpa	5.04867	2.41507	1.06384	0	0	XP 004926999.1 F-actin-capping protein subunit alpha	Cellular Processes	Transport and catabolism	ko04144//Endocytosis	K10364	GO:0005869//dynactin complex;GO:0008290//F-actin capping protein complex;GO:0016324//apical plasma membrane;GO:0030479//actin cortical patch;GO:0071203//WASH complex	GO:0046982//protein heterodimerization activity;GO:0051015//actin filament binding	GO:0000902//cell morphogenesis;GO:0007015//actin filament organization;GO:0007018//microtubule-based movement;GO:0007294//germarium-derived oocyte fate determination;GO:0010591//regulation of lamellipodium assembly;GO:0030036//actin cytoskeleton organization;GO:0030837//negative regulation of actin filament polymerization;GO:0035220//wing disc development;GO:0046329//negative regulation of JNK ca…
0	BMSK0009435	wbl	4.72996	2.29093	1.0459	0	0	endoplasmic reticulum resident protein 29 [Papilio machaon]	Genetic Information Processing	Folding, sorting and degradation	ko04141//Protein processing in endoplasmic reticulum	K09586	GO:0005783//endoplasmic reticulum;GO:0005788//endoplasmic reticulum lumen;GO:0012505//endomembrane system	GO:0042803//protein homodimerization activity	GO:0007313//maternal specification of dorsal/ventral axis, oocyte, soma encoded;GO:0009306//protein secretion;GO:0009792//embryo development ending in birth or egg hatching;GO:0009950//dorsal/ventral axis specification;GO:0034975//protein folding in endoplasmic reticulum;GO:0040014//regulation of multicellular organism growth
0	BMSK0008862	SDF2	4.20908	2.04569	1.04092	0	0	stromal cell-derived factor 2 precursor	-	-	-	-	GO:0005576//extracellular region;GO:0016020//membrane	-	-
0	BMSK0006481	GABARAP	4.37826	2.12957	1.03979	0	0	autophagy related protein Atg8	Organismal Systems;Cellular Processes;Environmental Information Processing;Environmental Information Processing;Human Diseases;Organismal Systems;Organismal Systems;Cellular Processes;Cellular Processes	Aging;Transport and catabolism;Signal transduction;Signal transduction;Infectious diseases;Nervous system;Immune system;Transport and catabolism;Transport and catabolism	ko04212//Longevity regulating pathway - worm;ko04140//Autophagy - animal;ko04068//FoxO signaling pathway;ko04371//Apelin signaling pathway;ko05167//Kaposi sarcoma-associated herpesvirus infection;ko04727//GABAergic synapse;ko04621//NOD-like receptor signaling pathway;ko04137//Mitophagy - animal;ko04136//Autophagy - other eukaryotes	K08341;K08341;K08341;K08341;K08341;K08341;K08341;K08341;K08341	GO:0000139//Golgi membrane;GO:0000421//autophagosome membrane;GO:0005764//lysosome;GO:0005776//autophagosome;GO:0005790//smooth endoplasmic reticulum;GO:0005829//cytosol;GO:0005874//microtubule;GO:0005875//microtubule associated complex;GO:0005886//plasma membrane;GO:0005930//axoneme;GO:0015629//actin cytoskeleton;GO:0031410//cytoplasmic vesicle;GO:0097225//sperm midpiece	GO:0008017//microtubule binding;GO:0031625//ubiquitin protein ligase binding;GO:0048487//beta-tubulin binding;GO:0050811//GABA receptor binding	GO:0000045//autophagosome assembly;GO:0000226//microtubule cytoskeleton organization;GO:0000422//mitophagy;GO:0006995//cellular response to nitrogen starvation;GO:0008625//extrinsic apoptotic signaling pathway via death domain receptors;GO:0015031//protein transport
0	BMSK0004770	Dredd	3.18108	1.55266	1.03477	0	0	caspase-8	-	-	-	-	GO:0005737//cytoplasm	GO:0004197//cysteine-type endopeptidase activity;GO:0008656//cysteine-type endopeptidase activator activity involved in apoptotic process	GO:0006915//apoptotic process;GO:0045087//innate immune response;GO:0050829//defense response to Gram-negative bacterium
0	BMSK0007410	Vha16-1	15.7262	7.6876	1.03256	0	0	vacuolar H+ ATP synthase 16 kDa proteolipid subunit	Metabolism;Human Diseases;Metabolism;Cellular Processes;Cellular Processes;Human Diseases;Human Diseases;Human Diseases;Organismal Systems;Human Diseases;Organismal Systems	Global and overview maps;Infectious diseases;Energy metabolism;Transport and catabolism;Transport and catabolism;Infectious diseases;Infectious diseases;Infectious diseases;Nervous system;Immune diseases;Excretory system	ko01100//Metabolic pathways;ko05165//Human papillomavirus infection;ko00190//Oxidative phosphorylation;ko04142//Lysosome;ko04145//Phagosome;ko05110//Vibrio cholerae infection;ko05152//Tuberculosis;ko05120//Epithelial cell signaling in Helicobacter pylori infection;ko04721//Synaptic vesicle cycle;ko05323//Rheumatoid arthritis;ko04966//Collecting duct acid secretion	K02155;K02155;K02155;K02155;K02155;K02155;K02155;K02155;K02155;K02155;K02155	GO:0000220//vacuolar proton-transporting V-type ATPase, V0 domain;GO:0005774//vacuolar membrane;GO:0016021//integral component of membrane;GO:0033181//plasma membrane proton-transporting V-type ATPase complex;GO:0045169//fusome	GO:0046961//proton-transporting ATPase activity, rotational mechanism	GO:0015991//ATP hydrolysis coupled proton transport;GO:0033227//dsRNA transport
0	BMSK0002633	Uch	4.53457	2.22153	1.02941	0	0	ubiquitin carboxyl-terminal hydrolase	-	-	-	-	GO:0005737//cytoplasm	GO:0004843//thiol-dependent ubiquitin-specific protease activity	GO:0006511//ubiquitin-dependent protein catabolic process;GO:0016579//protein deubiquitination
0	BMSK0003358	ATP6AP2	3.90935	1.92222	1.02415	0	0	Renin receptor [Papilio xuthus]	Organismal Systems	Endocrine system	ko04614//Renin-angiotensin system	K19514	GO:0016021//integral component of membrane	GO:0038023//signaling receptor activity	-
0	BMSK0014926	RAB1A	8.79983	4.34717	1.0174	0	0	Ras family	Human Diseases	Infectious diseases	ko05134//Legionellosis	K07874	GO:0005783//endoplasmic reticulum;GO:0005794//Golgi apparatus	GO:0003924//GTPase activity;GO:0005525//GTP binding	GO:0015031//protein transport;GO:0016192//vesicle-mediated transport
0	BMSK0007817	GDI1	3.55442	1.75761	1.016	0	0	rab GDP dissociation inhibitor alpha	-	-	-	-	GO:0005794//Golgi apparatus;GO:0005829//cytosol;GO:0030496//midbody	GO:0005093//Rab GDP-dissociation inhibitor activity;GO:0005096//GTPase activator activity	GO:0015031//protein transport;GO:0032482//Rab protein signal transduction;GO:0050771//negative regulation of axonogenesis;GO:0090315//negative regulation of protein targeting to membrane
0	BMSK0010763	VHAA	2.97716	1.47389	1.01431	0	0	vacuolar ATP synthase catalytic subunit A	Metabolism;Human Diseases;Metabolism;Environmental Information Processing;Cellular Processes;Human Diseases;Human Diseases;Organismal Systems;Human Diseases;Organismal Systems	Global and overview maps;Infectious diseases;Energy metabolism;Signal transduction;Transport and catabolism;Infectious diseases;Infectious diseases;Nervous system;Immune diseases;Excretory system	ko01100//Metabolic pathways;ko05165//Human papillomavirus infection;ko00190//Oxidative phosphorylation;ko04150//mTOR signaling pathway;ko04145//Phagosome;ko05110//Vibrio cholerae infection;ko05120//Epithelial cell signaling in Helicobacter pylori infection;ko04721//Synaptic vesicle cycle;ko05323//Rheumatoid arthritis;ko04966//Collecting duct acid secretion	K02145;K02145;K02145;K02145;K02145;K02145;K02145;K02145;K02145;K02145	GO:0033180//proton-transporting V-type ATPase, V1 domain	GO:0005524//ATP binding;GO:0046961//proton-transporting ATPase activity, rotational mechanism	GO:0015991//ATP hydrolysis coupled proton transport;GO:0046034//ATP metabolic process
0	BMSK0012200	ubq-1	3.39889	1.70832	0.992483	0	0	Ubiquitin family	Organismal Systems	Endocrine system	ko03320//PPAR signaling pathway	K08770	GO:0005634//nucleus;GO:0005737//cytoplasm	GO:0031386//protein tag;GO:0031625//ubiquitin protein ligase binding	GO:0016567//protein ubiquitination;GO:0019941//modification-dependent protein catabolic process
0	BMSK0002730	TRAM1	3.47314	1.76432	0.977129	0	0	translocating chain-associated membrane protein 1 [Amyelois transitella]	Genetic Information Processing	Folding, sorting and degradation	ko04141//Protein processing in endoplasmic reticulum	K14010	GO:0005791//rough endoplasmic reticulum;GO:0030176//integral component of endoplasmic reticulum membrane	-	GO:0006616//SRP-dependent cotranslational protein targeting to membrane, translocation
0	BMSK0002483	CaBP1	5.14478	2.619	0.974091	0	0	protein disulfide-isomerase A6 [Amyelois transitella]	Genetic Information Processing	Folding, sorting and degradation	ko04141//Protein processing in endoplasmic reticulum	K09584	GO:0005783//endoplasmic reticulum;GO:0005788//endoplasmic reticulum lumen;GO:0009986//cell surface;GO:0012505//endomembrane system	GO:0003756//protein disulfide isomerase activity;GO:0015037//peptide disulfide oxidoreductase activity	GO:0006909//phagocytosis;GO:0045454//cell redox homeostasis;GO:2000427//positive regulation of apoptotic cell clearance
0	BMSK0010200		14.434	7.37032	0.969674	0	0	transgelin	-	-	-	-	-	-	-
0	BMSK0007391	SEC61G	4.69027	2.39809	0.967787	0	0	transport protein SEC61	Genetic Information Processing;Cellular Processes;Human Diseases;Genetic Information Processing	Folding, sorting and degradation;Transport and catabolism;Infectious diseases;Folding, sorting and degradation	ko04141//Protein processing in endoplasmic reticulum;ko04145//Phagosome;ko05110//Vibrio cholerae infection;ko03060//Protein export	K07342;K07342;K07342;K07342	GO:0005789//endoplasmic reticulum membrane;GO:0016021//integral component of membrane	GO:0008565//protein transporter activity;GO:0015450//P-P-bond-hydrolysis-driven protein transmembrane transporter activity	GO:0045047//protein targeting to ER
0	BMSK0012530	ATP6V0B	3.68325	1.89731	0.95702	0	0	XP 012550712.1 vacuolar ATP synthase 21 kDa proteolipid subunit isoform X1	Metabolism;Human Diseases;Metabolism;Cellular Processes;Cellular Processes;Human Diseases;Human Diseases;Human Diseases;Organismal Systems;Human Diseases	Global and overview maps;Infectious diseases;Energy metabolism;Transport and catabolism;Transport and catabolism;Infectious diseases;Infectious diseases;Infectious diseases;Nervous system;Immune diseases	ko01100//Metabolic pathways;ko05165//Human papillomavirus infection;ko00190//Oxidative phosphorylation;ko04142//Lysosome;ko04145//Phagosome;ko05110//Vibrio cholerae infection;ko05152//Tuberculosis;ko05120//Epithelial cell signaling in Helicobacter pylori infection;ko04721//Synaptic vesicle cycle;ko05323//Rheumatoid arthritis	K03661;K03661;K03661;K03661;K03661;K03661;K03661;K03661;K03661;K03661	GO:0005768//endosome;GO:0005774//vacuolar membrane;GO:0016021//integral component of membrane;GO:0033179//proton-transporting V-type ATPase, V0 domain	GO:0046961//proton-transporting ATPase activity, rotational mechanism	GO:0015991//ATP hydrolysis coupled proton transport
0	BMSK0013362	slc16a12	2.67819	1.38053	0.956037	0	0	monocarboxylate transporter 4 isoform X2	-	-	-	-	GO:0005887//integral component of plasma membrane	GO:0005308//creatine transmembrane transporter activity;GO:0008028//monocarboxylic acid transmembrane transporter activity;GO:0015293//symporter activity	GO:0015718//monocarboxylic acid transport;GO:0015881//creatine transport
0	BMSK0012471	EIF4E	4.71137	2.4332	0.953292	0	0	ABF51281.1 mR cap-binding protein eIF4E	Genetic Information Processing;Environmental Information Processing;Organismal Systems;Environmental Information Processing;Organismal Systems;Environmental Information Processing;Human Diseases	Translation;Signal transduction;Endocrine system;Signal transduction;Aging;Signal transduction;Drug resistance	ko03013//RNA transport;ko04151//PI3K-Akt signaling pathway;ko04910//Insulin signaling pathway;ko04150//mTOR signaling pathway;ko04211//Longevity regulating pathway - mammal;ko04066//HIF-1 signaling pathway;ko01521//EGFR tyrosine kinase inhibitor resistance	K03259;K03259;K03259;K03259;K03259;K03259;K03259	GO:0000932//cytoplasmic mRNA processing body;GO:0005737//cytoplasm;GO:0005829//cytosol;GO:0005845//mRNA cap binding complex;GO:0010494//cytoplasmic stress granule;GO:0016281//eukaryotic translation initiation factor 4F complex;GO:0016442//RISC complex;GO:0033391//chromatoid body;GO:0036464//cytoplasmic ribonucleoprotein granule;GO:0048471//perinuclear region of cytoplasm;GO:0070062//extracellular…	GO:0000339//RNA cap binding;GO:0000340//RNA 7-methylguanosine cap binding;GO:0003723//RNA binding;GO:0003743//translation initiation factor activity;GO:0019899//enzyme binding;GO:0031370//eukaryotic initiation factor 4G binding;GO:0070491//repressing transcription factor binding	GO:0000082//G1/S transition of mitotic cell cycle;GO:0001662//behavioral fear response;GO:0006405//RNA export from nucleus;GO:0006406//mRNA export from nucleus;GO:0006413//translational initiation;GO:0006417//regulation of translation;GO:0016032//viral process;GO:0017148//negative regulation of translation;GO:0019827//stem cell population maintenance;GO:0030324//lung development;GO:0045665//negat…
0	BMSK0008943		7.04465	3.64465	0.950747	0	0	uncharacterized protein LOC101740352	-	-	-	-	-	-	-
0	BMSK0004544		449.112	233.469	0.943848	0	0	putative cuticle protein CPH43	-	-	-	-	-	-	-
0	BMSK0004442	Arf79F	11.4811	6.01882	0.931705	0	0	ADP-ribosylation factor	Cellular Processes;Environmental Information Processing;Human Diseases;Human Diseases	Transport and catabolism;Signal transduction;Infectious diseases;Infectious diseases	ko04144//Endocytosis;ko04072//Phospholipase D signaling pathway;ko05110//Vibrio cholerae infection;ko05134//Legionellosis	K07937;K07937;K07937;K07937	GO:0005737//cytoplasm;GO:0005794//Golgi apparatus;GO:0005795//Golgi stack;GO:0005829//cytosol;GO:0005886//plasma membrane;GO:0032154//cleavage furrow;GO:0045177//apical part of cell;GO:0098793//presynapse	GO:0003924//GTPase activity;GO:0005525//GTP binding	GO:0001745//compound eye morphogenesis;GO:0006886//intracellular protein transport;GO:0006892//post-Golgi vesicle-mediated transport;GO:0006893//Golgi to plasma membrane transport;GO:0007112//male meiosis cytokinesis;GO:0007269//neurotransmitter secretion;GO:0010883//regulation of lipid storage;GO:0016192//vesicle-mediated transport;GO:0032011//ARF protein signal transduction;GO:0043001//Golgi to…
0	BMSK0010705		5.32451	2.83002	0.911833	0	0	vacuolar ATP synthase subunit D	Metabolism;Human Diseases;Metabolism;Environmental Information Processing;Cellular Processes;Human Diseases;Human Diseases;Organismal Systems;Human Diseases;Organismal Systems	Global and overview maps;Infectious diseases;Energy metabolism;Signal transduction;Transport and catabolism;Infectious diseases;Infectious diseases;Nervous system;Immune diseases;Excretory system	ko01100//Metabolic pathways;ko05165//Human papillomavirus infection;ko00190//Oxidative phosphorylation;ko04150//mTOR signaling pathway;ko04145//Phagosome;ko05110//Vibrio cholerae infection;ko05120//Epithelial cell signaling in Helicobacter pylori infection;ko04721//Synaptic vesicle cycle;ko05323//Rheumatoid arthritis;ko04966//Collecting duct acid secretion	K02149;K02149;K02149;K02149;K02149;K02149;K02149;K02149;K02149;K02149	-	GO:0042626//ATPase activity, coupled to transmembrane movement of substances	GO:0006811//ion transport
0	BMSK0014271	Vps26	3.97452	2.12228	0.905161	0	0	vacuolar protein sorting-associated protein 26B-like [Amyelois transitella]	Cellular Processes	Transport and catabolism	ko04144//Endocytosis	K18466	GO:0005768//endosome;GO:0005829//cytosol;GO:0030904//retromer complex;GO:0030906//retromer, cargo-selective complex	GO:0008565//protein transporter activity	GO:0006886//intracellular protein transport;GO:0016055//Wnt signaling pathway;GO:0030111//regulation of Wnt signaling pathway;GO:0042147//retrograde transport, endosome to Golgi
0	BMSK0002625	Tret1	3.49627	1.86897	0.903577	0	0	facilitated trehalose transporter Tret1-like isoform X2	-	-	-	-	GO:0005886//plasma membrane;GO:0005887//integral component of plasma membrane	GO:0005351//sugar:proton symporter activity;GO:0015574//trehalose transmembrane transporter activity	GO:0015771//trehalose transport
0	BMSK0001249	Gapdh2	7.91264	4.28159	0.886013	0	0	glyceraldehyde-3-phosphate dehydrogenase isoform X1	Metabolism;Human Diseases;Metabolism;Metabolism;Environmental Information Processing;Metabolism	Global and overview maps;Neurodegenerative diseases;Global and overview maps;Global and overview maps;Signal transduction;Carbohydrate metabolism	ko01100//Metabolic pathways;ko05010//Alzheimer disease;ko01200//Carbon metabolism;ko01230//Biosynthesis of amino acids;ko04066//HIF-1 signaling pathway;ko00010//Glycolysis / Gluconeogenesis	K00134;K00134;K00134;K00134;K00134;K00134	GO:0005829//cytosol	GO:0004365//glyceraldehyde-3-phosphate dehydrogenase (NAD+) (phosphorylating) activity;GO:0035605//peptidyl-cysteine S-nitrosylase activity;GO:0050661//NADP binding;GO:0051287//NAD binding	GO:0006006//glucose metabolic process;GO:0006096//glycolytic process;GO:0042593//glucose homeostasis
0	BMSK0010834		3.19929	1.74662	0.873192	0	0	-	-	-	-	-	-	-	-
0	BMSK0004501	alyref-a	5.88232	3.21997	0.869341	0	0	ALY	Genetic Information Processing;Genetic Information Processing;Genetic Information Processing;Human Diseases	Translation;Transcription;Translation;Infectious diseases	ko03013//RNA transport;ko03040//Spliceosome;ko03015//mRNA surveillance pathway;ko05168//Herpes simplex infection	K12881;K12881;K12881;K12881	GO:0005737//cytoplasm;GO:0016607//nuclear speck	GO:0003723//RNA binding	GO:0006397//mRNA processing;GO:0008380//RNA splicing;GO:0051028//mRNA transport
0	BMSK0007870	pgant6	4.23614	2.32446	0.865858	0	0	polypeptide N-acetylgalactosaminyltransferase 10	Metabolism;Metabolism	Global and overview maps;Glycan biosynthesis and metabolism	ko01100//Metabolic pathways;ko00512//Mucin type O-glycan biosynthesis	K00710;K00710	GO:0000139//Golgi membrane;GO:0005783//endoplasmic reticulum;GO:0005794//Golgi apparatus;GO:0005795//Golgi stack;GO:0016021//integral component of membrane	GO:0004653//polypeptide N-acetylgalactosaminyltransferase activity;GO:0030246//carbohydrate binding;GO:0046872//metal ion binding	GO:0006486//protein glycosylation;GO:0009312//oligosaccharide biosynthetic process
0	BMSK0011510	LP	4.30741	2.38053	0.855536	0	0	ADQ89806.1 30kDa protein	-	-	-	-	GO:0005615//extracellular space	-	-
0	BMSK0009367	sqh	5.244	2.90766	0.850809	0	0	myosin light polypeptide 9 isoform X1	Cellular Processes;Cellular Processes;Cellular Processes;Organismal Systems;Organismal Systems	Cell motility;Cellular community - eukaryotes;Cellular community - eukaryotes;Immune system;Immune system	ko04810//Regulation of actin cytoskeleton;ko04510//Focal adhesion;ko04530//Tight junction;ko04611//Platelet activation;ko04670//Leukocyte transendothelial migration	K12757;K12757;K12757;K12757;K12757	GO:0005737//cytoplasm;GO:0005829//cytosol;GO:0005886//plasma membrane;GO:0005938//cell cortex;GO:0016324//apical plasma membrane;GO:0016460//myosin II complex;GO:0030496//midbody;GO:0032154//cleavage furrow;GO:0035183//female germline ring canal inner rim;GO:0045177//apical part of cell;GO:0045179//apical cortex;GO:0051233//spindle midzone;GO:1903144//actomyosin contractile ring actin filament	GO:0005509//calcium ion binding;GO:0032036//myosin heavy chain binding	GO:0000281//mitotic cytokinesis;GO:0001736//establishment of planar polarity;GO:0003384//apical constriction involved in gastrulation;GO:0007298//border follicle cell migration;GO:0007300//ovarian nurse cell to oocyte transport;GO:0019749//cytoskeleton-dependent cytoplasmic transport, nurse cell to oocyte;GO:0030048//actin filament-based movement;GO:0030707//ovarian follicle cell development;GO:0…
0	BMSK0009830	Manf	6.67852	3.70435	0.850308	0	0	mesencephalic astrocyte-derived neurotrophic factor homolog	-	-	-	-	GO:0005576//extracellular region;GO:0005783//endoplasmic reticulum	-	GO:0001963//synaptic transmission, dopaminergic;GO:0031175//neuron projection development;GO:0042417//dopamine metabolic process;GO:0070050//neuron cellular homeostasis
0	BMSK0014378	rnf126-b	3.96767	2.20863	0.845137	0	0	Ring finger domain	-	-	-	-	GO:0005634//nucleus;GO:0005737//cytoplasm	GO:0046872//metal ion binding;GO:0061630//ubiquitin protein ligase activity	GO:0006511//ubiquitin-dependent protein catabolic process
0	BMSK0002248		6.5789	3.68987	0.834277	0	0	Sulfotransferase family	-	-	-	-	-	-	-
0	BMSK0009675	14-3-3epsilon	8.93592	5.02814	0.829593	0	0	tyrosine 3-monooxygenase/tryptophan 5-monooxygenase activation protein epsilon polypeptide	Human Diseases;Human Diseases;Environmental Information Processing;Cellular Processes;Cellular Processes;Environmental Information Processing;Environmental Information Processing;Organismal Systems	Infectious diseases;Cancers;Signal transduction;Cell growth and death;Cell growth and death;Signal transduction;Signal transduction;Nervous system	ko05169//Epstein-Barr virus infection;ko05203//Viral carcinogenesis;ko04151//PI3K-Akt signaling pathway;ko04114//Oocyte meiosis;ko04110//Cell cycle;ko04390//Hippo signaling pathway;ko04391//Hippo signaling pathway -fly;ko04722//Neurotrophin signaling pathway	K06630;K06630;K06630;K06630;K06630;K06630;K06630;K06630	GO:0005634//nucleus;GO:0005654//nucleoplasm;GO:0005694//chromosome;GO:0005737//cytoplasm;GO:0005813//centrosome;GO:0005829//cytosol;GO:0005886//plasma membrane;GO:0045172//germline ring canal	GO:0008134//transcription factor binding;GO:0019904//protein domain specific binding;GO:0046982//protein heterodimerization activity;GO:0050815//phosphoserine binding	GO:0000077//DNA damage checkpoint;GO:0007088//regulation of mitotic nuclear division;GO:0007093//mitotic cell cycle checkpoint;GO:0007280//pole cell migration;GO:0007294//germarium-derived oocyte fate determination;GO:0007411//axon guidance;GO:0007444//imaginal disc development;GO:0007623//circadian rhythm;GO:0008103//oocyte microtubule cytoskeleton polarization;GO:0008340//determination of adult…
0	BMSK0011014	Aldh3a1	4.82982	2.73467	0.820602	0	0	aldehyde dehydrogenase isoform 1	Metabolism;Metabolism;Metabolism;Metabolism;Metabolism;Metabolism;Metabolism;Metabolism;Metabolism;Metabolism;Metabolism;Metabolism;Metabolism	Global and overview maps;Lipid metabolism;Carbohydrate metabolism;Amino acid metabolism;Amino acid metabolism;Carbohydrate metabolism;Lipid metabolism;Amino acid metabolism;Carbohydrate metabolism;Amino acid metabolism;Metabolism of terpenoids and polyketides;Metabolism of other amino acids;Amino acid metabolism	ko01100//Metabolic pathways;ko00561//Glycerolipid metabolism;ko00010//Glycolysis / Gluconeogenesis;ko00310//Lysine degradation;ko00280//Valine, leucine and isoleucine degradation;ko00620//Pyruvate metabolism;ko00071//Fatty acid degradation;ko00380//Tryptophan metabolism;ko00053//Ascorbate and aldarate metabolism;ko00330//Arginine and proline metabolism;ko00981//Insect hormone biosynthesis;ko00410…	K00128;K00128;K00128;K00128;K00128;K00128;K00128;K00128;K00128;K00128;K00128;K00128;K00128	GO:0005737//cytoplasm;GO:0005783//endoplasmic reticulum;GO:0005829//cytosol;GO:0005886//plasma membrane;GO:0016021//integral component of membrane	GO:0004028//3-chloroallyl aldehyde dehydrogenase activity;GO:0004029//aldehyde dehydrogenase (NAD) activity;GO:0004030//aldehyde dehydrogenase [NAD(P)+] activity;GO:0008106//alcohol dehydrogenase (NADP+) activity;GO:0018479//benzaldehyde dehydrogenase (NAD+) activity	GO:0001666//response to hypoxia;GO:0006081//cellular aldehyde metabolic process;GO:0007568//aging;GO:0007584//response to nutrient;GO:0008284//positive regulation of cell proliferation;GO:0014070//response to organic cyclic compound;GO:0042493//response to drug;GO:0051384//response to glucocorticoid;GO:0051591//response to cAMP;GO:0055114//oxidation-reduction process
0	BMSK0009351	Sgsm1	4.60271	2.6065	0.820367	0	0	small G protein signaling modulator 2-like isoform X4 [Papilio polytes]	-	-	-	-	GO:0005737//cytoplasm;GO:0005794//Golgi apparatus;GO:0005829//cytosol;GO:0030659//cytoplasmic vesicle membrane	GO:0005096//GTPase activator activity;GO:0017137//Rab GTPase binding	GO:0006886//intracellular protein transport;GO:0045944//positive regulation of transcription from RNA polymerase II promoter;GO:0090630//activation of GTPase activity
0	BMSK0006038	CycG	3.75701	2.14257	0.810239	0	0	cyclin G	Environmental Information Processing;Cellular Processes	Signal transduction;Cell growth and death	ko04068//FoxO signaling pathway;ko04115//p53 signaling pathway	K10146;K10146	GO:0000307//cyclin-dependent protein kinase holoenzyme complex;GO:0005634//nucleus;GO:0005700//polytene chromosome;GO:0005737//cytoplasm	GO:0003677//DNA binding;GO:0004864//protein phosphatase inhibitor activity;GO:0016538//cyclin-dependent protein serine/threonine kinase regulator activity;GO:0019901//protein kinase binding	GO:0000079//regulation of cyclin-dependent protein serine/threonine kinase activity;GO:0000278//mitotic cell cycle;GO:0000711//meiotic DNA repair synthesis;GO:0006302//double-strand break repair;GO:0006468//protein phosphorylation;GO:0007088//regulation of mitotic nuclear division;GO:0007143//female meiotic division;GO:0007275//multicellular organism development;GO:0008284//positive regulation of…
0	BMSK0014079	stk10	4.29994	2.46257	0.804154	0	0	serine/threonine-protein kinase 10 [Papilio xuthus]	Cellular Processes	Cell growth and death	ko04114//Oocyte meiosis	K08836	GO:0005737//cytoplasm;GO:0005886//plasma membrane	GO:0004674//protein serine/threonine kinase activity;GO:0005524//ATP binding;GO:0042803//protein homodimerization activity	GO:0007049//cell cycle;GO:0023014//signal transduction by protein phosphorylation;GO:0031098//stress-activated protein kinase signaling cascade;GO:0032147//activation of protein kinase activity;GO:0046777//protein autophosphorylation;GO:2000401//regulation of lymphocyte migration
0	BMSK0010774	CD63	5.30496	3.04006	0.803242	0	0	tetraspanin E118 isoform X1	Human Diseases;Cellular Processes	Cancers;Transport and catabolism	ko05205//Proteoglycans in cancer;ko04142//Lysosome	K06497;K06497	GO:0005765//lysosomal membrane;GO:0005887//integral component of plasma membrane;GO:0009986//cell surface;GO:0031226//intrinsic component of plasma membrane;GO:0031902//late endosome membrane;GO:0032585//multivesicular body membrane;GO:0042470//melanosome;GO:0070062//extracellular exosome;GO:0097487//multivesicular body, internal vesicle	-	GO:0002092//positive regulation of receptor internalization;GO:0007160//cell-matrix adhesion;GO:0007166//cell surface receptor signaling pathway;GO:0015031//protein transport;GO:0016477//cell migration;GO:0035646//endosome to melanosome transport;GO:0045807//positive regulation of endocytosis;GO:0048757//pigment granule maturation;GO:1900746//regulation of vascular endothelial growth factor signa…
0	BMSK0013215	Ggamma1	5.3986	3.10564	0.797695	0	0	guanine nucleotide-binding protein subunit gamma-1 [Amyelois transitella]	-	-	-	-	GO:0005834//heterotrimeric G-protein complex	GO:0003924//GTPase activity	GO:0003015//heart process;GO:0003380//establishment or maintenance of cytoskeleton polarity involved in gastrulation;GO:0007186//G-protein coupled receptor signaling pathway;GO:0007391//dorsal closure;GO:0007637//proboscis extension reflex;GO:0010470//regulation of gastrulation;GO:0035050//embryonic heart tube development;GO:0043519//regulation of myosin II filament organization;GO:0045176//apica…
0	BMSK0003883	VHA26	5.34875	3.07992	0.79631	0	0	vacuolar ATP synthase subunit E	Metabolism;Human Diseases;Metabolism;Environmental Information Processing;Cellular Processes;Human Diseases;Human Diseases;Organismal Systems;Human Diseases;Organismal Systems	Global and overview maps;Infectious diseases;Energy metabolism;Signal transduction;Transport and catabolism;Infectious diseases;Infectious diseases;Nervous system;Immune diseases;Excretory system	ko01100//Metabolic pathways;ko05165//Human papillomavirus infection;ko00190//Oxidative phosphorylation;ko04150//mTOR signaling pathway;ko04145//Phagosome;ko05110//Vibrio cholerae infection;ko05120//Epithelial cell signaling in Helicobacter pylori infection;ko04721//Synaptic vesicle cycle;ko05323//Rheumatoid arthritis;ko04966//Collecting duct acid secretion	K02150;K02150;K02150;K02150;K02150;K02150;K02150;K02150;K02150;K02150	GO:0033178//proton-transporting two-sector ATPase complex, catalytic domain	GO:0046961//proton-transporting ATPase activity, rotational mechanism	GO:0015991//ATP hydrolysis coupled proton transport
0	BMSK0013150		4.70332	2.74908	0.774729	0	0	XP 004921718.1 porimin	Cellular Processes	Transport and catabolism	ko04142//Lysosome	K06546	-	-	-
0	BMSK0013048		3.63054	2.13613	0.76518	0	0	SODC BOMMO RecName: Full=Superoxide dismutase [Cu-Zn]	Human Diseases;Cellular Processes;Organismal Systems;Human Diseases;Human Diseases	Neurodegenerative diseases;Transport and catabolism;Aging;Neurodegenerative diseases;Neurodegenerative diseases	ko05016//Huntington disease;ko04146//Peroxisome;ko04213//Longevity regulating pathway - multiple species;ko05014//Amyotrophic lateral sclerosis (ALS);ko05020//Prion diseases	K04565;K04565;K04565;K04565;K04565	GO:0005737//cytoplasm	GO:0004784//superoxide dismutase activity;GO:0046872//metal ion binding	-
0	BMSK0015512	Itp-r83A	5.11989	3.02734	0.758065	0	0	inositol 1,4,5-trisphosphate receptor isoform X3	Human Diseases;Human Diseases;Human Diseases;Cellular Processes;Organismal Systems;Environmental Information Processing;Organismal Systems;Organismal Systems;Environmental Information Processing;Human Diseases;Human Diseases;Cellular Processes;Organismal Systems;Cellular Processes;Environmental Information Processing;Organismal Systems;Organismal Systems;Organismal Systems;Organismal Systems;Orga…	Neurodegenerative diseases;Neurodegenerative diseases;Cancers;Transport and catabolism;Nervous system;Signal transduction;Digestive system;Circulatory system;Signal transduction;Infectious diseases;Endocrine and metabolic diseases;Cell growth and death;Endocrine system;Cell growth and death;Signal transduction;Immune system;Nervous system;Endocrine system;Endocrine system;Endocrine system;Cellula…	ko05016//Huntington disease;ko05010//Alzheimer disease;ko05205//Proteoglycans in cancer;ko04140//Autophagy - animal;ko04723//Retrograde endocannabinoid signaling;ko04020//Calcium signaling pathway;ko04972//Pancreatic secretion;ko04270//Vascular smooth muscle contraction;ko04022//cGMP - PKG signaling pathway;ko05163//Human cytomegalovirus infection;ko04934//Cushing syndrome;ko04114//Oocyte meiosis…	K04958;K04958;K04958;K04958;K04958;K04958;K04958;K04958;K04958;K04958;K04958;K04958;K04958;K04958;K04958;K04958;K04958;K04958;K04958;K04958;K04958;K04958;K04958;K04958;K04958;K04958;K04958;K04958;K04958;K04958;K04958;K04958;K04958;K04958;K04958;K04958;K04958;K04958;K04958;K04958;K04958	GO:0005783//endoplasmic reticulum;GO:0005789//endoplasmic reticulum membrane;GO:0005790//smooth endoplasmic reticulum;GO:0005886//plasma membrane;GO:0016021//integral component of membrane;GO:0016529//sarcoplasmic reticulum;GO:0030659//cytoplasmic vesicle membrane;GO:0030667//secretory granule membrane;GO:0044295//axonal growth cone	GO:0005220//inositol 1,4,5-trisphosphate-sensitive calcium-release channel activity;GO:0005509//calcium ion binding;GO:0035091//phosphatidylinositol binding;GO:0070679//inositol 1,4,5 trisphosphate binding	GO:0000280//nuclear division;GO:0006816//calcium ion transport;GO:0006874//cellular calcium ion homeostasis;GO:0006979//response to oxidative stress;GO:0007591//molting cycle, chitin-based cuticle;GO:0007601//visual perception;GO:0007608//sensory perception of smell;GO:0007629//flight behavior;GO:0009267//cellular response to starvation;GO:0010888//negative regulation of lipid storage;GO:0016319/…
0	BMSK0012222	ubq-1	4.12386	2.4599	0.745399	0	0	uncharacterized protein LOC103519968 isoform X3 [Diaphorina citri]	Organismal Systems	Endocrine system	ko03320//PPAR signaling pathway	K08770	GO:0005634//nucleus;GO:0005737//cytoplasm	GO:0031386//protein tag;GO:0031625//ubiquitin protein ligase binding	GO:0016567//protein ubiquitination;GO:0019941//modification-dependent protein catabolic process
0	BMSK0007008	phy-2	4.67467	2.82489	0.726669	0	0	prolyl 4-hydroxylase alpha subunit	Metabolism;Metabolism	Global and overview maps;Amino acid metabolism	ko01100//Metabolic pathways;ko00330//Arginine and proline metabolism	K00472;K00472	GO:0005783//endoplasmic reticulum;GO:0005788//endoplasmic reticulum lumen	GO:0004656//procollagen-proline 4-dioxygenase activity;GO:0005506//iron ion binding;GO:0016702//oxidoreductase activity, acting on single donors with incorporation of molecular oxygen, incorporation of two atoms of oxygen;GO:0031418//L-ascorbic acid binding;GO:0031545//peptidyl-proline 4-dioxygenase activity	GO:0018401//peptidyl-proline hydroxylation to 4-hydroxy-L-proline;GO:0043412//macromolecule modification;GO:0055114//oxidation-reduction process
0	BMSK0009031	Jafrac1	7.98222	4.83657	0.722805	0	0	thiol peroxiredoxin isoform X1	Cellular Processes;Human Diseases	Transport and catabolism;Infectious diseases	ko04146//Peroxisome;ko05146//Amoebiasis	K13279;K13279	GO:0005829//cytosol	GO:0008379//thioredoxin peroxidase activity	GO:0006979//response to oxidative stress;GO:0007155//cell adhesion;GO:0007281//germ cell development;GO:0008340//determination of adult lifespan;GO:0008354//germ cell migration;GO:0019430//removal of superoxide radicals;GO:0042594//response to starvation;GO:0042744//hydrogen peroxide catabolic process;GO:0045321//leukocyte activation;GO:0045454//cell redox homeostasis
0	BMSK0001837	Fndc3a	3.02864	1.83562	0.722403	0	0	fibronectin type-III domain-containing protein 3a isoform X2	-	-	-	-	GO:0000139//Golgi membrane;GO:0001669//acrosomal vesicle;GO:0005794//Golgi apparatus;GO:0005829//cytosol;GO:0012506//vesicle membrane;GO:0016021//integral component of membrane;GO:0031410//cytoplasmic vesicle	-	GO:0007286//spermatid development;GO:0009566//fertilization;GO:0060009//Sertoli cell development;GO:0098609//cell-cell adhesion
0	BMSK0001957	Chd7	4.60222	2.86845	0.682059	0	0	chromodomain-helicase-D -binding protein 7 isoform X1 [Amyelois transitella]	-	-	-	-	GO:0005634//nucleus;GO:0005654//nucleoplasm;GO:0005730//nucleolus	GO:0000978//RNA polymerase II core promoter proximal region sequence-specific DNA binding;GO:0004386//helicase activity;GO:0005524//ATP binding;GO:1990841//promoter-specific chromatin binding	GO:0001501//skeletal system development;GO:0001568//blood vessel development;GO:0001701//in utero embryonic development;GO:0001974//blood vessel remodeling;GO:0003007//heart morphogenesis;GO:0003222//ventricular trabecula myocardium morphogenesis;GO:0003226//right ventricular compact myocardium morphogenesis;GO:0006338//chromatin remodeling;GO:0006364//rRNA processing;GO:0007417//central nervous …
0	BMSK0011504	SERP2	13.5859	8.6086	0.658264	0	0	XP 012550459.1 ribosome-associated membrane protein 4 isoform X1	-	-	-	-	GO:0005789//endoplasmic reticulum membrane;GO:0016021//integral component of membrane	-	GO:0006486//protein glycosylation;GO:0015031//protein transport;GO:0030968//endoplasmic reticulum unfolded protein response
0	BMSK0012209	MYO9A	3.49474	2.21651	0.656893	0	0	XP 004929772.1 unconventional myosin-IXa isoform X3	-	-	-	-	GO:0005829//cytosol;GO:0016021//integral component of membrane;GO:0016461//unconventional myosin complex	GO:0003774//motor activity;GO:0003779//actin binding;GO:0005096//GTPase activator activity;GO:0005524//ATP binding;GO:0046872//metal ion binding	GO:0007601//visual perception;GO:0008218//bioluminescence;GO:0034329//cell junction assembly;GO:0035556//intracellular signal transduction;GO:0045198//establishment of epithelial cell apical/basal polarity;GO:0051056//regulation of small GTPase mediated signal transduction
0	BMSK0013448	SNX12	3.77988	2.41022	0.649173	0	0	sorting nexin-12 [Papilio xuthus]	Cellular Processes	Transport and catabolism	ko04144//Endocytosis	K17918	GO:0005769//early endosome;GO:0016020//membrane	GO:0019899//enzyme binding;GO:0035091//phosphatidylinositol binding	GO:0010629//negative regulation of gene expression;GO:0010955//negative regulation of protein processing;GO:0015031//protein transport;GO:0030100//regulation of endocytosis;GO:0042177//negative regulation of protein catabolic process;GO:0051224//negative regulation of protein transport;GO:2000642//negative regulation of early endosome to late endosome transport
0	BMSK0007852	calub	9.44789	6.16789	0.615215	0	0	D supercoiling factor	-	-	-	-	GO:0005576//extracellular region;GO:0005789//endoplasmic reticulum membrane;GO:0005794//Golgi apparatus;GO:0033018//sarcoplasmic reticulum lumen;GO:0042470//melanosome	GO:0005509//calcium ion binding	-
0	BMSK0000085	PLXDC2	5.69889	3.73166	0.610862	0	0	plexin domain-containing protein 2 isoform X1	-	-	-	-	GO:0016021//integral component of membrane	-	-
0	BMSK0006291	GRI	5.72434	3.8641	0.566976	0	0	glutamate [NMDA] receptor-associated protein 1 isoform X1	-	-	-	-	GO:0005783//endoplasmic reticulum;GO:0005794//Golgi apparatus;GO:0016021//integral component of membrane	GO:0044325//ion channel binding	GO:0032469//endoplasmic reticulum calcium ion homeostasis;GO:1902236//negative regulation of endoplasmic reticulum stress-induced intrinsic apoptotic signaling pathway
0	BMSK0014420		10.6679	7.36218	0.535074	0	0	double-stranded R -specific editase 1 isoform X2	-	-	-	-	-	-	-
0	BMSK0013493	STXBP5	2.00861	1.21498	0.725266	9.18337e-308	1.47687e-303	syntaxin-binding protein 5 isoform X2	-	-	-	-	GO:0005737//cytoplasm;GO:0005829//cytosol;GO:0005886//plasma membrane;GO:0005892//acetylcholine-gated channel complex;GO:0008021//synaptic vesicle;GO:0030054//cell junction;GO:0030659//cytoplasmic vesicle membrane;GO:0031201//SNARE complex;GO:0031594//neuromuscular junction;GO:0099523//presynaptic cytosol	GO:0005096//GTPase activator activity;GO:0017075//syntaxin-1 binding;GO:0017137//Rab GTPase binding;GO:0019905//syntaxin binding	GO:0006887//exocytosis;GO:0015031//protein transport;GO:0017157//regulation of exocytosis;GO:0045921//positive regulation of exocytosis;GO:0099504//synaptic vesicle cycle
0	BMSK0001852	DOCK9	1.43856	0.607962	1.24257	1.28521e-306	2.06687e-302	dedicator of cytokinesis protein 9	-	-	-	-	GO:0005829//cytosol;GO:0012505//endomembrane system;GO:0016020//membrane	GO:0005085//guanyl-nucleotide exchange factor activity;GO:0045296//cadherin binding	GO:0007264//small GTPase mediated signal transduction;GO:0007596//blood coagulation;GO:0043547//positive regulation of GTPase activity
0	BMSK0004739		9.60601	5.73695	0.743654	1.85517e-305	2.98349e-301	peptidoglycan recognition protein precursor	Organismal Systems	Immune system	ko04624//Toll and Imd signaling pathway	K01446	-	GO:0008270//zinc ion binding;GO:0008745//N-acetylmuramoyl-L-alanine amidase activity;GO:0042834//peptidoglycan binding	GO:0009253//peptidoglycan catabolic process;GO:0045087//innate immune response
0	BMSK0010978		3.12926	1.60813	0.960436	7.79913e-305	1.25426e-300	Transmembrane protein 214 [Papilio xuthus]	-	-	-	-	-	-	-
0	BMSK0010068	Abca3	2.72116	1.62664	0.742331	3.75991e-304	6.04669e-300	ATP-binding cassette sub-family A member 3	Environmental Information Processing	Membrane transport	ko02010//ABC transporters	K05643	GO:0005886//plasma membrane;GO:0016021//integral component of membrane;GO:0043231//intracellular membrane-bounded organelle;GO:0097208//alveolar lamellar body;GO:0097233//alveolar lamellar body membrane	GO:0005319//lipid transporter activity;GO:0005524//ATP binding;GO:0042626//ATPase activity, coupled to transmembrane movement of substances	GO:0006869//lipid transport;GO:0051384//response to glucocorticoid
0	BMSK0001354	KIAA0319	1.65214	0.634925	1.37967	5.42047e-304	8.71719e-300	dyslexia-associated protein KIAA0319	-	-	-	-	GO:0005769//early endosome;GO:0005886//plasma membrane;GO:0016021//integral component of membrane;GO:0030665//clathrin-coated vesicle membrane;GO:0031410//cytoplasmic vesicle;GO:0031901//early endosome membrane;GO:0043231//intracellular membrane-bounded organelle	-	GO:0001764//neuron migration;GO:0061024//membrane organization;GO:2000171//negative regulation of dendrite development
0	BMSK0008872	CNPY3	2.34383	1.09033	1.1041	7.41095e-301	1.19183e-296	uncharacterized protein LOC101740766	-	-	-	-	GO:0005788//endoplasmic reticulum lumen	GO:0005102//receptor binding	GO:0002224//toll-like receptor signaling pathway;GO:0045087//innate immune response
0	BMSK0009820	ech-6	3.20986	1.66959	0.943011	8.12169e-299	1.30613e-294	probable enoyl-CoA hydratase, mitochondrial	Metabolism;Metabolism;Metabolism;Metabolism;Metabolism;Metabolism;Metabolism;Metabolism;Metabolism;Metabolism;Metabolism	Global and overview maps;Global and overview maps;Global and overview maps;Amino acid metabolism;Amino acid metabolism;Lipid metabolism;Amino acid metabolism;Metabolism of other amino acids;Lipid metabolism;Carbohydrate metabolism;Carbohydrate metabolism	ko01100//Metabolic pathways;ko01200//Carbon metabolism;ko01212//Fatty acid metabolism;ko00310//Lysine degradation;ko00280//Valine, leucine and isoleucine degradation;ko00071//Fatty acid degradation;ko00380//Tryptophan metabolism;ko00410//beta-Alanine metabolism;ko00062//Fatty acid elongation;ko00640//Propanoate metabolism;ko00650//Butanoate metabolism	K07511;K07511;K07511;K07511;K07511;K07511;K07511;K07511;K07511;K07511;K07511	GO:0005739//mitochondrion;GO:0005759//mitochondrial matrix	GO:0004300//enoyl-CoA hydratase activity	GO:0006635//fatty acid beta-oxidation
0	BMSK0004677	HID1	2.21461	1.25648	0.817668	4.16907e-297	6.7047e-293	High-temperature-induced dauer-formation protein	-	-	-	-	GO:0000138//Golgi trans cisterna;GO:0005737//cytoplasm;GO:0005794//Golgi apparatus;GO:0005797//Golgi medial cisterna;GO:0005829//cytosol;GO:0005881//cytoplasmic microtubule;GO:0016020//membrane;GO:0070062//extracellular exosome;GO:0090498//extrinsic component of Golgi membrane	-	GO:0006886//intracellular protein transport
0	BMSK0001223	PPP2CB	2.98142	1.86437	0.677308	1.0573e-295	1.70035e-291	serine/threonine-protein phosphatase 2A catalytic subunit beta isoform isoform X1 [Papilio polytes]	Human Diseases;Environmental Information Processing;Environmental Information Processing;Cellular Processes;Environmental Information Processing;Cellular Processes;Cellular Processes;Organismal Systems;Environmental Information Processing;Genetic Information Processing;Organismal Systems;Environmental Information Processing;Environmental Information Processing;Human Diseases;Human Diseases;Enviro…	Infectious diseases;Signal transduction;Signal transduction;Transport and catabolism;Signal transduction;Cellular community - eukaryotes;Cell growth and death;Circulatory system;Signal transduction;Translation;Nervous system;Signal transduction;Signal transduction;Infectious diseases;Infectious diseases;Signal transduction;Nervous system;Transport and catabolism	ko05165//Human papillomavirus infection;ko04151//PI3K-Akt signaling pathway;ko04013//MAPK signaling pathway - fly;ko04140//Autophagy - animal;ko04152//AMPK signaling pathway;ko04530//Tight junction;ko04114//Oocyte meiosis;ko04261//Adrenergic signaling in cardiomyocytes;ko04390//Hippo signaling pathway;ko03015//mRNA surveillance pathway;ko04728//Dopaminergic synapse;ko04391//Hippo signaling pathwa…	K04382;K04382;K04382;K04382;K04382;K04382;K04382;K04382;K04382;K04382;K04382;K04382;K04382;K04382;K04382;K04382;K04382;K04382	GO:0000159//protein phosphatase type 2A complex;GO:0000775//chromosome, centromeric region;GO:0000922//spindle pole;GO:0005634//nucleus;GO:0005829//cytosol	GO:0004722//protein serine/threonine phosphatase activity;GO:0008022//protein C-terminus binding;GO:0046872//metal ion binding;GO:0048156//tau protein binding	GO:0006470//protein dephosphorylation;GO:0008637//apoptotic mitochondrial changes;GO:0010288//response to lead ion;GO:0010468//regulation of gene expression;GO:0034976//response to endoplasmic reticulum stress;GO:0035970//peptidyl-threonine dephosphorylation;GO:0042542//response to hydrogen peroxide;GO:0043161//proteasome-mediated ubiquitin-dependent protein catabolic process;GO:0046580//negative…
0	BMSK0004680	AnxB10	2.06251	0.709442	1.53965	2.57209e-295	4.13643e-291	annexin isoform X3	-	-	-	-	GO:0016020//membrane	GO:0003779//actin binding;GO:0005509//calcium ion binding;GO:0005544//calcium-dependent phospholipid binding	-
0	BMSK0013363	slc16a12b	2.90963	1.30909	1.15227	9.60466e-292	1.54462e-287	XP 004932688.1 monocarboxylate transporter 7	-	-	-	-	GO:0005887//integral component of plasma membrane	GO:0005308//creatine transmembrane transporter activity;GO:0008028//monocarboxylic acid transmembrane transporter activity;GO:0015293//symporter activity	GO:0015718//monocarboxylic acid transport;GO:0015881//creatine transport
0	BMSK0010927	EPS15L1	1.70841	0.633288	1.43172	2.86087e-290	4.60086e-286	uncharacterized protein LOC101737345	Cellular Processes	Transport and catabolism	ko04144//Endocytosis	K12472	GO:0005634//nucleus;GO:0005829//cytosol;GO:0005886//plasma membrane;GO:0016020//membrane;GO:0030132//clathrin coat of coated pit	GO:0005509//calcium ion binding;GO:0045296//cadherin binding	GO:0006897//endocytosis;GO:0042059//negative regulation of epidermal growth factor receptor signaling pathway;GO:0061024//membrane organization
0	BMSK0005431	Ptprn2	1.6659	0.585458	1.50866	8.38302e-289	1.34816e-284	receptor-type tyrosine-protein phosphatase N2 isoform X2	Human Diseases	Endocrine and metabolic diseases	ko04940//Type I diabetes mellitus	K07817	GO:0005737//cytoplasm;GO:0005788//endoplasmic reticulum lumen;GO:0030054//cell junction;GO:0030141//secretory granule;GO:0030285//integral component of synaptic vesicle membrane;GO:0030667//secretory granule membrane;GO:0030672//synaptic vesicle membrane;GO:0043195//terminal bouton;GO:0043235//receptor complex	GO:0004725//protein tyrosine phosphatase activity	GO:0006629//lipid metabolic process;GO:0007269//neurotransmitter secretion;GO:0034260//negative regulation of GTPase activity;GO:0035773//insulin secretion involved in cellular response to glucose stimulus
0	BMSK0002637	14-3-3zeta	28.5706	17.7653	0.685466	1.43942e-287	2.31487e-283	14-3-3 protein zeta	Human Diseases;Human Diseases;Environmental Information Processing;Environmental Information Processing;Organismal Systems;Cellular Processes;Cellular Processes;Environmental Information Processing;Environmental Information Processing;Human Diseases;Human Diseases	Infectious diseases;Cancers;Signal transduction;Signal transduction;Aging;Cell growth and death;Cell growth and death;Signal transduction;Signal transduction;Infectious diseases;Infectious diseases	ko05169//Epstein-Barr virus infection;ko05203//Viral carcinogenesis;ko04151//PI3K-Akt signaling pathway;ko04013//MAPK signaling pathway - fly;ko04212//Longevity regulating pathway - worm;ko04114//Oocyte meiosis;ko04110//Cell cycle;ko04390//Hippo signaling pathway;ko04391//Hippo signaling pathway -fly;ko05161//Hepatitis B;ko05130//Pathogenic Escherichia coli infection	K16197;K16197;K16197;K16197;K16197;K16197;K16197;K16197;K16197;K16197;K16197	GO:0005737//cytoplasm	GO:0019904//protein domain specific binding	-
0	BMSK0005215	ATP6V0A1	2.27576	1.11328	1.03153	2.47901e-287	3.98674e-283	V-type ATPase 116kDa subunit family	Metabolism;Human Diseases;Metabolism;Cellular Processes;Cellular Processes;Human Diseases;Human Diseases;Human Diseases;Organismal Systems;Human Diseases;Organismal Systems	Global and overview maps;Infectious diseases;Energy metabolism;Transport and catabolism;Transport and catabolism;Infectious diseases;Infectious diseases;Infectious diseases;Nervous system;Immune diseases;Excretory system	ko01100//Metabolic pathways;ko05165//Human papillomavirus infection;ko00190//Oxidative phosphorylation;ko04142//Lysosome;ko04145//Phagosome;ko05110//Vibrio cholerae infection;ko05152//Tuberculosis;ko05120//Epithelial cell signaling in Helicobacter pylori infection;ko04721//Synaptic vesicle cycle;ko05323//Rheumatoid arthritis;ko04966//Collecting duct acid secretion	K02154;K02154;K02154;K02154;K02154;K02154;K02154;K02154;K02154;K02154;K02154	GO:0000220//vacuolar proton-transporting V-type ATPase, V0 domain;GO:0005886//plasma membrane;GO:0016021//integral component of membrane;GO:0016471//vacuolar proton-transporting V-type ATPase complex;GO:0030659//cytoplasmic vesicle membrane;GO:0042470//melanosome	GO:0046961//proton-transporting ATPase activity, rotational mechanism;GO:0051117//ATPase binding	GO:0007035//vacuolar acidification;GO:0015991//ATP hydrolysis coupled proton transport
0	BMSK0009108		2.50673	1.04294	1.26516	3.67537e-286	5.91073e-282	venom serine carboxypeptidase	-	-	-	-	GO:0005576//extracellular region	GO:0004185//serine-type carboxypeptidase activity	-
0	BMSK0011632	Dek	6.18643	4.28044	0.531348	5.56467e-286	8.9491e-282	protein DEK isoform X1 [Amyelois transitella]	-	-	-	-	GO:0005634//nucleus;GO:0043292//contractile fiber	GO:0003677//DNA binding;GO:0042393//histone binding	GO:0006325//chromatin organization;GO:2000779//regulation of double-strand break repair;GO:2001032//regulation of double-strand break repair via nonhomologous end joining
0	BMSK0002518	ken	2.20479	0.947851	1.21791	6.86161e-285	1.10348e-280	ken and barbie protein isoform X1	-	-	-	-	GO:0005634//nucleus	GO:0003677//DNA binding;GO:0003700//transcription factor activity, sequence-specific DNA binding;GO:0046872//metal ion binding	GO:0006355//regulation of transcription, DNA-templated;GO:0030539//male genitalia development;GO:0030540//female genitalia development;GO:0045496//male analia development;GO:0045497//female analia development;GO:0046426//negative regulation of JAK-STAT cascade
0	BMSK0010643	lrrc58	0.88666	0.212919	2.05807	2.17608e-284	3.49957e-280	leucine-rich repeat-containing protein 58-like [Amyelois transitella]	-	-	-	-	-	-	-
0	BMSK0015993	Spn77Ba	2.39718	1.19325	1.00644	2.34738e-284	3.77506e-280	AAS68505.1 serpin-4A	-	-	-	-	GO:0005615//extracellular space	GO:0004867//serine-type endopeptidase inhibitor activity	GO:0010951//negative regulation of endopeptidase activity;GO:0035009//negative regulation of melanization defense response;GO:0042438//melanin biosynthetic process;GO:0045861//negative regulation of proteolysis
0	BMSK0014477	LGALS4	2.41903	1.16605	1.05279	2.02961e-282	3.26401e-278	galectin-5-like	-	-	-	-	-	GO:0030246//carbohydrate binding	-
0	BMSK0011390	Dad1	2.97493	1.4973	0.990495	2.40122e-281	3.86164e-277	XP 004927391.1 dolichyl-diphosphooligosaccharide--protein glycosyltransferase subunit DAD1	Metabolism;Genetic Information Processing;Metabolism	Global and overview maps;Folding, sorting and degradation;Glycan biosynthesis and metabolism	ko01100//Metabolic pathways;ko04141//Protein processing in endoplasmic reticulum;ko00510//N-Glycan biosynthesis	K12668;K12668;K12668	GO:0008250//oligosaccharyltransferase complex;GO:0012505//endomembrane system;GO:0030176//integral component of endoplasmic reticulum membrane	GO:0004579//dolichyl-diphosphooligosaccharide-protein glycotransferase activity	GO:0006487//protein N-linked glycosylation;GO:0006915//apoptotic process
0	BMSK0008350	Eip74EF	2.199	1.06222	1.04977	2.936e-281	4.72167e-277	transcription factor E74, partial	Cellular Processes	Cell growth and death	ko04214//Apoptosis - fly	K09428	GO:0005634//nucleus	GO:0000981//RNA polymerase II transcription factor activity, sequence-specific DNA binding;GO:0001228//transcriptional activator activity, RNA polymerase II transcription regulatory region sequence-specific binding;GO:0043565//sequence-specific DNA binding	GO:0006357//regulation of transcription from RNA polymerase II promoter;GO:0006914//autophagy;GO:0008219//cell death;GO:0030154//cell differentiation;GO:0035071//salivary gland cell autophagic cell death;GO:0040034//regulation of development, heterochronic;GO:0045944//positive regulation of transcription from RNA polymerase II promoter;GO:0048477//oogenesis
0	BMSK0007678		1.41975	0.519241	1.45116	4.24603e-281	6.82846e-277	adhesive plaque matrix protein isoform X1	-	-	-	-	-	-	-
0	BMSK0003378	Gdh	4.05745	2.31806	0.807657	9.13278e-279	1.46873e-274	glutamate dehydrogenase	Metabolism;Metabolism;Cellular Processes;Metabolism;Metabolism;Metabolism;Organismal Systems;Metabolism	Global and overview maps;Global and overview maps;Cell growth and death;Amino acid metabolism;Amino acid metabolism;Energy metabolism;Excretory system;Metabolism of other amino acids	ko01100//Metabolic pathways;ko01200//Carbon metabolism;ko04217//Necroptosis;ko00250//Alanine, aspartate and glutamate metabolism;ko00220//Arginine biosynthesis;ko00910//Nitrogen metabolism;ko04964//Proximal tubule bicarbonate reclamation;ko00471//D-Glutamine and D-glutamate metabolism	K00261;K00261;K00261;K00261;K00261;K00261;K00261;K00261	GO:0005737//cytoplasm;GO:0005739//mitochondrion;GO:0005759//mitochondrial matrix;GO:0005829//cytosol	GO:0004352//glutamate dehydrogenase (NAD+) activity;GO:0004353//glutamate dehydrogenase [NAD(P)+] activity;GO:0005524//ATP binding;GO:0005525//GTP binding;GO:0042802//identical protein binding	GO:0006116//NADH oxidation;GO:0006536//glutamate metabolic process;GO:0019551//glutamate catabolic process to 2-oxoglutarate
0	BMSK0003428		2.21993	0.911413	1.28433	3.68429e-278	5.92507e-274	uncharacterized protein LOC101736946	-	-	-	-	-	-	-
0	BMSK0007818	Atp10d	1.87694	0.831826	1.17403	3.73094e-278	6.0001e-274	probable phospholipid-transporting ATPase VD	-	-	-	-	GO:0005789//endoplasmic reticulum membrane;GO:0005886//plasma membrane;GO:0016021//integral component of membrane	GO:0000287//magnesium ion binding;GO:0004012//phospholipid-translocating ATPase activity;GO:0005524//ATP binding	GO:0006812//cation transport;GO:0045332//phospholipid translocation
0	BMSK0012005	COPE	3.00952	1.54649	0.960535	1.0383e-277	1.6698e-273	coatomer protein complex subunit epsilon	-	-	-	-	GO:0000139//Golgi membrane;GO:0005654//nucleoplasm;GO:0030126//COPI vesicle coat	GO:0005198//structural molecule activity	GO:0006888//ER to Golgi vesicle-mediated transport;GO:0006890//retrograde vesicle-mediated transport, Golgi to ER;GO:0006891//intra-Golgi vesicle-mediated transport;GO:0015031//protein transport
0	BMSK0010935		2.85391	1.50026	0.927728	9.86278e-277	1.58613e-272	-	-	-	-	-	-	-	-
0	BMSK0001471	MMD	1.65897	1.19632	0.471684	4.11871e-275	6.6237e-271	monocyte to macrophage differentiation factor isoform X2	-	-	-	-	GO:0005765//lysosomal membrane;GO:0005794//Golgi apparatus;GO:0005887//integral component of plasma membrane;GO:0016020//membrane;GO:0031902//late endosome membrane	GO:0004672//protein kinase activity;GO:0038023//signaling receptor activity	GO:0019835//cytolysis;GO:0032880//regulation of protein localization;GO:0045666//positive regulation of neuron differentiation;GO:0045860//positive regulation of protein kinase activity
0	BMSK0005976	Gel	2.21576	0.956735	1.21161	1.42312e-274	2.28866e-270	gelsolin	Human Diseases;Cellular Processes;Organismal Systems	Cancers;Cell motility;Immune system	ko05203//Viral carcinogenesis;ko04810//Regulation of actin cytoskeleton;ko04666//Fc gamma R-mediated phagocytosis	K05768;K05768;K05768	GO:0005576//extracellular region;GO:0005829//cytosol;GO:0005884//actin filament	GO:0003779//actin binding;GO:0046872//metal ion binding;GO:0051015//actin filament binding	GO:0030041//actin filament polymerization
0	BMSK0010767	acp7	1.92469	1.00166	0.942235	6.8558e-274	1.10255e-269	uncharacterized protein LOC101740927	-	-	-	-	GO:0005576//extracellular region	GO:0003993//acid phosphatase activity;GO:0046872//metal ion binding	-
0	BMSK0011095	RAB2A	2.22797	1.17533	0.922661	6.09668e-271	9.80468e-267	XP 012551934.1 GTP-binding protein RAB2 isoform X1	Environmental Information Processing	Signal transduction	ko04152//AMPK signaling pathway	K07877	GO:0000139//Golgi membrane;GO:0005789//endoplasmic reticulum membrane;GO:0005794//Golgi apparatus;GO:0033116//endoplasmic reticulum-Golgi intermediate compartment membrane;GO:0042470//melanosome	GO:0003924//GTPase activity;GO:0005525//GTP binding;GO:0019003//GDP binding	GO:0006886//intracellular protein transport;GO:0016192//vesicle-mediated transport;GO:0032482//Rab protein signal transduction
0	BMSK0006935	Mdh1	2.65594	1.35095	0.975248	1.4745e-269	2.3713e-265	cytosolic malate dehydrogenase	Metabolism;Metabolism;Metabolism;Metabolism;Metabolism;Metabolism;Organismal Systems	Global and overview maps;Global and overview maps;Carbohydrate metabolism;Amino acid metabolism;Carbohydrate metabolism;Carbohydrate metabolism;Excretory system	ko01100//Metabolic pathways;ko01200//Carbon metabolism;ko00020//Citrate cycle (TCA cycle);ko00270//Cysteine and methionine metabolism;ko00630//Glyoxylate and dicarboxylate metabolism;ko00620//Pyruvate metabolism;ko04964//Proximal tubule bicarbonate reclamation	K00025;K00025;K00025;K00025;K00025;K00025;K00025	GO:0005829//cytosol	GO:0016615//malate dehydrogenase activity;GO:0030060//L-malate dehydrogenase activity;GO:0051287//NAD binding	GO:0005975//carbohydrate metabolic process;GO:0006099//tricarboxylic acid cycle;GO:0006107//oxaloacetate metabolic process;GO:0006108//malate metabolic process;GO:0006734//NADH metabolic process;GO:0019674//NAD metabolic process
0	BMSK0010703		1.84891	0.63336	1.54558	4.00661e-269	6.44343e-265	uncharacterized protein LOC105662428 [Megachile rotundata]	-	-	-	-	-	-	-
0	BMSK0007528	lva	3.26797	1.95628	0.74028	1.03643e-267	1.66679e-263	putative viral A-type inclusion protein [Operophtera brumata]	-	-	-	-	GO:0000137//Golgi cis cisterna;GO:0005776//autophagosome;GO:0005794//Golgi apparatus;GO:0031410//cytoplasmic vesicle	GO:0008017//microtubule binding;GO:0030507//spectrin binding	GO:0007349//cellularization;GO:0050775//positive regulation of dendrite morphogenesis;GO:0051683//establishment of Golgi localization
0	BMSK0013110		2.88253	1.39491	1.04717	6.14383e-267	9.88051e-263	XP 012545246.1 DDRGK domain-containing protein 1 isoform X1	-	-	-	-	-	-	-
0	BMSK0015366	Trc8	1.92665	0.649163	1.56944	8.03364e-266	1.29197e-261	protein TRC8 homolog [Amyelois transitella]	-	-	-	-	GO:0005783//endoplasmic reticulum;GO:0005789//endoplasmic reticulum membrane;GO:0012505//endomembrane system;GO:0016021//integral component of membrane	GO:0004842//ubiquitin-protein transferase activity;GO:0008270//zinc ion binding;GO:0061630//ubiquitin protein ligase activity	GO:0007418//ventral midline development;GO:0016567//protein ubiquitination;GO:0036503//ERAD pathway;GO:0045926//negative regulation of growth
0	BMSK0001674		1.69729	0.899387	0.916219	2.55282e-264	4.10544e-260	ragulator complex protein LAMTOR5	Environmental Information Processing;Human Diseases	Signal transduction;Infectious diseases	ko04150//mTOR signaling pathway;ko05161//Hepatitis B	K16344;K16344	-	-	-
0	BMSK0013717		1.68676	0.559041	1.59323	3.62005e-264	5.82176e-260	ubiquitin-fold modifier-conjugating enzyme 1	-	-	-	-	-	-	-
0	BMSK0011011	blw	5.74434	3.50286	0.71361	3.71698e-263	5.97764e-259	ATP synthase	Metabolism;Organismal Systems;Human Diseases;Human Diseases;Human Diseases;Metabolism	Global and overview maps;Environmental adaptation;Neurodegenerative diseases;Neurodegenerative diseases;Neurodegenerative diseases;Energy metabolism	ko01100//Metabolic pathways;ko04714//Thermogenesis;ko05016//Huntington disease;ko05010//Alzheimer disease;ko05012//Parkinson disease;ko00190//Oxidative phosphorylation	K02132;K02132;K02132;K02132;K02132;K02132	GO:0000275//mitochondrial proton-transporting ATP synthase complex, catalytic core F(1);GO:0005739//mitochondrion	GO:0005524//ATP binding;GO:0043531//ADP binding;GO:0046933//proton-transporting ATP synthase activity, rotational mechanism	GO:0006754//ATP biosynthetic process;GO:0006979//response to oxidative stress;GO:0015986//ATP synthesis coupled proton transport;GO:0019915//lipid storage;GO:0022900//electron transport chain;GO:0046034//ATP metabolic process;GO:1902769//regulation of choline O-acetyltransferase activity
0	BMSK0012695	Fadd	2.76465	1.48429	0.897319	2.75356e-261	4.42828e-257	ADM32518.1 fadd	Human Diseases;Human Diseases;Human Diseases;Human Diseases;Human Diseases;Organismal Systems;Human Diseases;Cellular Processes;Cellular Processes;Human Diseases;Organismal Systems;Human Diseases;Human Diseases;Human Diseases;Environmental Information Processing;Organismal Systems;Organismal Systems;Organismal Systems;Cellular Processes	Cancers;Infectious diseases;Neurodegenerative diseases;Infectious diseases;Infectious diseases;Immune system;Infectious diseases;Cell growth and death;Cell growth and death;Infectious diseases;Immune system;Infectious diseases;Drug resistance;Infectious diseases;Signal transduction;Immune system;Immune system;Immune system;Cell growth and death	ko05200//Pathways in cancer;ko05165//Human papillomavirus infection;ko05010//Alzheimer disease;ko05163//Human cytomegalovirus infection;ko05168//Herpes simplex infection;ko04624//Toll and Imd signaling pathway;ko05167//Kaposi sarcoma-associated herpesvirus infection;ko04210//Apoptosis;ko04217//Necroptosis;ko05152//Tuberculosis;ko04621//NOD-like receptor signaling pathway;ko05161//Hepatitis B;ko01…	K02373;K02373;K02373;K02373;K02373;K02373;K02373;K02373;K02373;K02373;K02373;K02373;K02373;K02373;K02373;K02373;K02373;K02373;K02373	-	-	-
0	BMSK0015090	l(3)07882	4.22251	3.08657	0.452096	4.66406e-261	7.50074e-257	XP 012551631.1 peripheral-type benzodiazepine receptor isoform X1	-	-	-	-	GO:0005730//nucleolus;GO:0030692//Noc4p-Nop14p complex;GO:0032040//small-subunit processome	GO:0030515//snoRNA binding	GO:0006364//rRNA processing;GO:0042274//ribosomal small subunit biogenesis
0	BMSK0008561	GstZ1	1.02388	0.211043	2.27844	6.07009e-261	9.76192e-257	glutathione transferase zeta	Metabolism;Metabolism	Global and overview maps;Amino acid metabolism	ko01100//Metabolic pathways;ko00350//Tyrosine metabolism	K01800;K01800	GO:0005737//cytoplasm;GO:0005739//mitochondrion	GO:0004364//glutathione transferase activity;GO:0016034//maleylacetoacetate isomerase activity	GO:0006559//L-phenylalanine catabolic process;GO:0006572//tyrosine catabolic process;GO:0006749//glutathione metabolic process
0	BMSK0009297		1.8726	0.689283	1.44187	3.4383e-260	5.52948e-256	vanin-like protein 2 isoform X1	-	-	-	-	-	GO:0016811//hydrolase activity, acting on carbon-nitrogen (but not peptide) bonds, in linear amides	GO:0006807//nitrogen compound metabolic process
0	BMSK0009160	MDH2	4.1908	2.54484	0.719655	3.62544e-259	5.83044e-255	malate dehydrogenase, mitochondrial [Amyelois transitella]	Metabolism;Metabolism;Metabolism;Metabolism;Metabolism;Metabolism	Global and overview maps;Global and overview maps;Carbohydrate metabolism;Amino acid metabolism;Carbohydrate metabolism;Carbohydrate metabolism	ko01100//Metabolic pathways;ko01200//Carbon metabolism;ko00020//Citrate cycle (TCA cycle);ko00270//Cysteine and methionine metabolism;ko00630//Glyoxylate and dicarboxylate metabolism;ko00620//Pyruvate metabolism	K00026;K00026;K00026;K00026;K00026;K00026	GO:0005634//nucleus;GO:0005739//mitochondrion;GO:0005759//mitochondrial matrix;GO:0016020//membrane;GO:0070062//extracellular exosome	GO:0003723//RNA binding;GO:0030060//L-malate dehydrogenase activity;GO:0043621//protein self-association;GO:0046554//malate dehydrogenase (NADP+) activity	GO:0006094//gluconeogenesis;GO:0006099//tricarboxylic acid cycle;GO:0006107//oxaloacetate metabolic process;GO:0006108//malate metabolic process;GO:0006475//internal protein amino acid acetylation;GO:0006734//NADH metabolic process;GO:0009060//aerobic respiration
0	BMSK0016046		1.29826	0.413581	1.65033	4.61124e-259	7.41579e-255	uncharacterized protein LOC106118637 isoform X2 [Papilio xuthus]	-	-	-	-	-	-	-
0	BMSK0004546		3.58138	1.73227	1.04785	6.31535e-259	1.01564e-254	Interferon-induced 6-16 family	-	-	-	-	-	-	-
0	BMSK0001362	GRXC4	3.49336	2.34808	0.573133	4.93317e-258	7.93352e-254	glutaredoxin	-	-	-	-	GO:0005773//vacuole;GO:0005783//endoplasmic reticulum;GO:0005794//Golgi apparatus	GO:0004362//glutathione-disulfide reductase activity;GO:0009055//electron carrier activity;GO:0015035//protein disulfide oxidoreductase activity	GO:0034599//cellular response to oxidative stress;GO:0045454//cell redox homeostasis
0	BMSK0005893		2.32744	1.01174	1.2019	7.98166e-258	1.28361e-253	protein toll-like [Amyelois transitella]	Organismal Systems	Immune system	ko04624//Toll and Imd signaling pathway	K18809	-	-	-
0	BMSK0007271	ABCG1	2.32556	1.62593	0.516314	8.17067e-258	1.31401e-253	ATP-binding cassette sub-family G member 1-like isoform X1	-	-	-	-	GO:0000139//Golgi membrane;GO:0005739//mitochondrion;GO:0005768//endosome;GO:0005789//endoplasmic reticulum membrane;GO:0005794//Golgi apparatus;GO:0005886//plasma membrane;GO:0009897//external side of plasma membrane;GO:0016021//integral component of membrane;GO:0055037//recycling endosome	GO:0005524//ATP binding;GO:0005543//phospholipid binding;GO:0005548//phospholipid transporter activity;GO:0015485//cholesterol binding;GO:0017127//cholesterol transporter activity;GO:0019534//toxin transporter activity;GO:0034041//sterol-transporting ATPase activity;GO:0034437//glycoprotein transporter activity;GO:0042626//ATPase activity, coupled to transmembrane movement of substances;GO:004280…	GO:0006355//regulation of transcription, DNA-templated;GO:0008203//cholesterol metabolic process;GO:0009720//detection of hormone stimulus;GO:0010033//response to organic substance;GO:0010745//negative regulation of macrophage derived foam cell differentiation;GO:0010872//regulation of cholesterol esterification;GO:0010875//positive regulation of cholesterol efflux;GO:0010887//negative regulation…
0	BMSK0003121	Ndufa4	5.52963	3.39405	0.704176	2.73494e-257	4.39832e-253	putative DH=ubiquinone dehydrogenase [Danaus plexippus]	Metabolism;Organismal Systems;Human Diseases;Human Diseases;Human Diseases;Metabolism;Human Diseases;Organismal Systems	Global and overview maps;Environmental adaptation;Neurodegenerative diseases;Neurodegenerative diseases;Neurodegenerative diseases;Energy metabolism;Endocrine and metabolic diseases;Nervous system	ko01100//Metabolic pathways;ko04714//Thermogenesis;ko05016//Huntington disease;ko05010//Alzheimer disease;ko05012//Parkinson disease;ko00190//Oxidative phosphorylation;ko04932//Non-alcoholic fatty liver disease (NAFLD);ko04723//Retrograde endocannabinoid signaling	K03948;K03948;K03948;K03948;K03948;K03948;K03948;K03948	GO:0005739//mitochondrion;GO:0005743//mitochondrial inner membrane;GO:0005751//mitochondrial respiratory chain complex IV	GO:0004129//cytochrome-c oxidase activity;GO:0044877//macromolecular complex binding	-
0	BMSK0008270		4.42021	2.64696	0.739779	8.5953e-257	1.3823e-252	uncharacterized protein LOC105389192 [Plutella xylostella]	-	-	-	-	-	-	-
0	BMSK0007127	banf1-b	3.08437	1.72504	0.838345	1.81561e-255	2.91987e-251	barrier-to-autointegration factor B	-	-	-	-	GO:0005635//nuclear envelope;GO:0005694//chromosome	GO:0003677//DNA binding	-
0	BMSK0009379	Rph3a	1.06377	0.29659	1.84265	9.13305e-254	1.46878e-249	rabphilin-3A [Amyelois transitella]	-	-	-	-	GO:0005829//cytosol;GO:0008021//synaptic vesicle;GO:0019898//extrinsic component of membrane;GO:0030054//cell junction;GO:0030141//secretory granule;GO:0030672//synaptic vesicle membrane;GO:0031594//neuromuscular junction;GO:0032991//macromolecular complex;GO:0043005//neuron projection;GO:0045202//synapse;GO:0098850//extrinsic component of synaptic vesicle membrane	GO:0005509//calcium ion binding;GO:0005544//calcium-dependent phospholipid binding;GO:0005546//phosphatidylinositol-4,5-bisphosphate binding;GO:0008270//zinc ion binding;GO:0008430//selenium binding;GO:0017137//Rab GTPase binding;GO:0042301//phosphate ion binding;GO:0044877//macromolecular complex binding;GO:0070679//inositol 1,4,5 trisphosphate binding	GO:0006886//intracellular protein transport;GO:0061669//spontaneous neurotransmitter secretion
0	BMSK0000215	PGRP-SC2	1.49134	0.650987	1.19591	5.06552e-252	8.14636e-248	XP 004929814.1 peptidoglycan-recognition protein SC2 isoform X1	Organismal Systems	Immune system	ko04624//Toll and Imd signaling pathway	K01446	GO:0005576//extracellular region;GO:0005615//extracellular space	GO:0008270//zinc ion binding;GO:0008745//N-acetylmuramoyl-L-alanine amidase activity;GO:0016019//peptidoglycan receptor activity;GO:0042834//peptidoglycan binding	GO:0006955//immune response;GO:0009253//peptidoglycan catabolic process;GO:0019730//antimicrobial humoral response;GO:0032827//negative regulation of natural killer cell differentiation involved in immune response;GO:0045087//innate immune response;GO:0045824//negative regulation of innate immune response;GO:0050830//defense response to Gram-positive bacterium
0	BMSK0012254	ALDH2	2.0834	0.852576	1.28904	1.53327e-251	2.4658e-247	mitochondrial aldehyde dehydrogenase	Metabolism;Metabolism;Metabolism;Metabolism;Metabolism;Metabolism;Metabolism;Metabolism;Metabolism;Metabolism;Metabolism;Metabolism;Metabolism	Global and overview maps;Lipid metabolism;Carbohydrate metabolism;Amino acid metabolism;Amino acid metabolism;Carbohydrate metabolism;Lipid metabolism;Amino acid metabolism;Carbohydrate metabolism;Amino acid metabolism;Metabolism of terpenoids and polyketides;Metabolism of other amino acids;Amino acid metabolism	ko01100//Metabolic pathways;ko00561//Glycerolipid metabolism;ko00010//Glycolysis / Gluconeogenesis;ko00310//Lysine degradation;ko00280//Valine, leucine and isoleucine degradation;ko00620//Pyruvate metabolism;ko00071//Fatty acid degradation;ko00380//Tryptophan metabolism;ko00053//Ascorbate and aldarate metabolism;ko00330//Arginine and proline metabolism;ko00981//Insect hormone biosynthesis;ko00410…	K00128;K00128;K00128;K00128;K00128;K00128;K00128;K00128;K00128;K00128;K00128;K00128;K00128	GO:0005759//mitochondrial matrix	GO:0004029//aldehyde dehydrogenase (NAD) activity;GO:0043878//glyceraldehyde-3-phosphate dehydrogenase (NAD+) (non-phosphorylating) activity;GO:0051287//NAD binding	GO:0006068//ethanol catabolic process
0	BMSK0013562	slc37a2	1.44294	0.704914	1.03349	1.69186e-251	2.72084e-247	Sugar phosphate exchanger 2 [Papilio machaon]	-	-	-	-	GO:0030176//integral component of endoplasmic reticulum membrane	GO:0061513//glucose 6-phosphate:inorganic phosphate antiporter activity	GO:0008643//carbohydrate transport;GO:0015760//glucose-6-phosphate transport;GO:0035435//phosphate ion transmembrane transport
0	BMSK0015783		2.85109	1.58335	0.848534	2.47868e-249	3.98621e-245	XP 021208504.1 vacuolar ATPase subunit C isoform X1	Metabolism;Human Diseases;Metabolism;Environmental Information Processing;Cellular Processes;Human Diseases;Human Diseases;Organismal Systems;Human Diseases;Organismal Systems	Global and overview maps;Infectious diseases;Energy metabolism;Signal transduction;Transport and catabolism;Infectious diseases;Infectious diseases;Nervous system;Immune diseases;Excretory system	ko01100//Metabolic pathways;ko05165//Human papillomavirus infection;ko00190//Oxidative phosphorylation;ko04150//mTOR signaling pathway;ko04145//Phagosome;ko05110//Vibrio cholerae infection;ko05120//Epithelial cell signaling in Helicobacter pylori infection;ko04721//Synaptic vesicle cycle;ko05323//Rheumatoid arthritis;ko04966//Collecting duct acid secretion	K02148;K02148;K02148;K02148;K02148;K02148;K02148;K02148;K02148;K02148	GO:0033180//proton-transporting V-type ATPase, V1 domain	GO:0015078//hydrogen ion transmembrane transporter activity	GO:0015991//ATP hydrolysis coupled proton transport
0	BMSK0002017	slmo	3.49818	2.36756	0.563204	8.62019e-249	1.3863e-244	slowmo	-	-	-	-	GO:0005739//mitochondrion;GO:0005758//mitochondrial intermembrane space	GO:1990050//phosphatidic acid transporter activity	GO:0007275//multicellular organism development;GO:0007283//spermatogenesis;GO:0008345//larval locomotory behavior;GO:0015914//phospholipid transport;GO:0030432//peristalsis;GO:0030706//germarium-derived oocyte differentiation
0	BMSK0013222	ATPsynO	4.10084	2.47929	0.725994	1.2833e-248	2.0638e-244	ABF51369.1 H+ transporting ATP synthase O subunit isoform 2	Metabolism;Organismal Systems;Human Diseases;Human Diseases;Human Diseases;Metabolism	Global and overview maps;Environmental adaptation;Neurodegenerative diseases;Neurodegenerative diseases;Neurodegenerative diseases;Energy metabolism	ko01100//Metabolic pathways;ko04714//Thermogenesis;ko05016//Huntington disease;ko05010//Alzheimer disease;ko05012//Parkinson disease;ko00190//Oxidative phosphorylation	K02137;K02137;K02137;K02137;K02137;K02137	GO:0005739//mitochondrion;GO:0005756//mitochondrial proton-transporting ATP synthase, central stalk	GO:0046933//proton-transporting ATP synthase activity, rotational mechanism	GO:0042776//mitochondrial ATP synthesis coupled proton transport;GO:1902600//hydrogen ion transmembrane transport
0	BMSK0001211	EIF4EBP2	2.99043	1.49978	0.995599	1.21065e-246	1.94697e-242	eukaryotic translation initiation factor 4E-binding protein 2	Genetic Information Processing;Organismal Systems	Translation;Aging	ko03013//RNA transport;ko04213//Longevity regulating pathway - multiple species	K18644;K18644	GO:0005737//cytoplasm;GO:0098794//postsynapse	GO:0008190//eukaryotic initiation factor 4E binding;GO:0030371//translation repressor activity	GO:0006412//translation;GO:0007613//memory;GO:0008286//insulin receptor signaling pathway;GO:0019933//cAMP-mediated signaling;GO:0031929//TOR signaling;GO:0035176//social behavior;GO:0045947//negative regulation of translational initiation;GO:0048167//regulation of synaptic plasticity;GO:0050804//modulation of synaptic transmission
0	BMSK0000925	tma7	3.65588	2.30883	0.663057	6.22693e-246	1.00141e-241	translation machinery-associated protein 7 homolog	-	-	-	-	-	-	GO:0002181//cytoplasmic translation
0	BMSK0010274	BTAF1	1.97053	1.14745	0.780148	1.60502e-245	2.5812e-241	TATA-binding protein-associated factor 172	-	-	-	-	GO:0005654//nucleoplasm;GO:0043231//intracellular membrane-bounded organelle	GO:0003677//DNA binding;GO:0003700//transcription factor activity, sequence-specific DNA binding;GO:0004386//helicase activity;GO:0005524//ATP binding	GO:0035562//negative regulation of chromatin binding;GO:0045892//negative regulation of transcription, DNA-templated
0	BMSK0002090	eIF4A	10.9903	7.46216	0.558562	5.47977e-245	8.81256e-241	eukaryotic translation initiation factor 4A isoform X1	Genetic Information Processing	Translation	ko03013//RNA transport	K03257	GO:0005634//nucleus;GO:0005829//cytosol;GO:0016281//eukaryotic translation initiation factor 4F complex;GO:0043186//P granule	GO:0003724//RNA helicase activity;GO:0003743//translation initiation factor activity;GO:0004004//ATP-dependent RNA helicase activity;GO:0005524//ATP binding	GO:0000278//mitotic cell cycle;GO:0000381//regulation of alternative mRNA splicing, via spliceosome;GO:0002168//instar larval development;GO:0006413//translational initiation;GO:0007279//pole cell formation;GO:0007446//imaginal disc growth;GO:0030718//germ-line stem cell population maintenance;GO:0048132//female germ-line stem cell asymmetric division;GO:0048477//oogenesis
0	BMSK0012124	Creb3l3	2.14585	1.04429	1.03903	1.2641e-244	2.03292e-240	uncharacterized protein LOC101735428 isoform X2	Organismal Systems;Human Diseases;Human Diseases;Environmental Information Processing;Human Diseases;Environmental Information Processing;Environmental Information Processing;Human Diseases;Environmental Information Processing;Human Diseases;Human Diseases;Organismal Systems;Human Diseases;Organismal Systems;Organismal Systems;Organismal Systems;Organismal Systems;Organismal Systems;Organismal Sy…	Environmental adaptation;Neurodegenerative diseases;Infectious diseases;Signal transduction;Cancers;Signal transduction;Signal transduction;Substance dependence;Signal transduction;Infectious diseases;Endocrine and metabolic diseases;Circulatory system;Endocrine and metabolic diseases;Nervous system;Aging;Endocrine system;Endocrine system;Endocrine system;Endocrine system;Endocrine system;Cancers…	ko04714//Thermogenesis;ko05016//Huntington disease;ko05165//Human papillomavirus infection;ko04024//cAMP signaling pathway;ko05203//Viral carcinogenesis;ko04151//PI3K-Akt signaling pathway;ko04152//AMPK signaling pathway;ko05034//Alcoholism;ko04022//cGMP - PKG signaling pathway;ko05163//Human cytomegalovirus infection;ko04934//Cushing syndrome;ko04261//Adrenergic signaling in cardiomyocytes;ko049…	K09048;K09048;K09048;K09048;K09048;K09048;K09048;K09048;K09048;K09048;K09048;K09048;K09048;K09048;K09048;K09048;K09048;K09048;K09048;K09048;K09048;K09048;K09048;K09048;K09048;K09048;K09048;K09048;K09048;K09048;K09048	GO:0005634//nucleus;GO:0005654//nucleoplasm;GO:0005783//endoplasmic reticulum;GO:0005789//endoplasmic reticulum membrane;GO:0005829//cytosol;GO:0016020//membrane;GO:0016021//integral component of membrane	GO:0000976//transcription regulatory region sequence-specific DNA binding;GO:0000977//RNA polymerase II regulatory region sequence-specific DNA binding;GO:0001228//transcriptional activator activity, RNA polymerase II transcription regulatory region sequence-specific binding;GO:0035497//cAMP response element binding;GO:0042803//protein homodimerization activity;GO:0046982//protein heterodimerizat…	GO:0030968//endoplasmic reticulum unfolded protein response;GO:0045944//positive regulation of transcription from RNA polymerase II promoter;GO:1990440//positive regulation of transcription from RNA polymerase II promoter in response to endoplasmic reticulum stress
0	BMSK0012648		2.00662	1.06656	0.911798	3.06271e-242	4.92545e-238	protein FAM107B [Amyelois transitella]	-	-	-	-	-	-	-
0	BMSK0011823	Slc30a2	2.14582	1.56477	0.455582	5.37265e-242	8.6403e-238	zinc transporter 2-like [Amyelois transitella]	-	-	-	-	GO:0005737//cytoplasm;GO:0005770//late endosome;GO:0005774//vacuolar membrane;GO:0005886//plasma membrane;GO:0016021//integral component of membrane;GO:0031410//cytoplasmic vesicle;GO:0043231//intracellular membrane-bounded organelle	GO:0005385//zinc ion transmembrane transporter activity	GO:0006829//zinc II ion transport;GO:0010043//response to zinc ion;GO:0061088//regulation of sequestering of zinc ion;GO:0061090//positive regulation of sequestering of zinc ion;GO:0071577//zinc II ion transmembrane transport
0	BMSK0004415	rad50	3.21422	2.02693	0.665173	2.68914e-241	4.32468e-237	D repair protein RAD50	Cellular Processes;Genetic Information Processing;Genetic Information Processing	Cell growth and death;Replication and repair;Replication and repair	ko04218//Cellular senescence;ko03440//Homologous recombination;ko03450//Non-homologous end-joining	K10866;K10866;K10866	GO:0000784//nuclear chromosome, telomeric region;GO:0000790//nuclear chromatin;GO:0000793//condensed chromosome;GO:0000794//condensed nuclear chromosome;GO:0005634//nucleus;GO:0030870//Mre11 complex;GO:0035861//site of double-strand break	GO:0003690//double-stranded DNA binding;GO:0003691//double-stranded telomeric DNA binding;GO:0004017//adenylate kinase activity;GO:0005524//ATP binding;GO:0016887//ATPase activity;GO:0043047//single-stranded telomeric DNA binding;GO:0046872//metal ion binding;GO:0051880//G-quadruplex DNA binding	GO:0000722//telomere maintenance via recombination;GO:0000723//telomere maintenance;GO:0006302//double-strand break repair;GO:0007004//telomere maintenance via telomerase;GO:0008104//protein localization;GO:0016233//telomere capping;GO:0032508//DNA duplex unwinding;GO:0051276//chromosome organization;GO:0070192//chromosome organization involved in meiotic cell cycle;GO:0090305//nucleic acid phosp…
0	BMSK0002924	ARF6	2.47025	1.85731	0.411439	4.14936e-241	6.67301e-237	ADP-ribosylation factor 6	Cellular Processes;Environmental Information Processing;Environmental Information Processing;Organismal Systems	Transport and catabolism;Signal transduction;Signal transduction;Immune system	ko04144//Endocytosis;ko04014//Ras signaling pathway;ko04072//Phospholipase D signaling pathway;ko04666//Fc gamma R-mediated phagocytosis	K07941;K07941;K07941;K07941	GO:0001726//ruffle;GO:0005737//cytoplasm;GO:0005768//endosome;GO:0005829//cytosol;GO:0005886//plasma membrane;GO:0005938//cell cortex;GO:0030139//endocytic vesicle;GO:0031527//filopodium membrane;GO:0032154//cleavage furrow;GO:0032587//ruffle membrane;GO:0055038//recycling endosome membrane;GO:0090543//Flemming body	GO:0005525//GTP binding;GO:0031996//thioesterase binding;GO:0047485//protein N-terminus binding	GO:0001889//liver development;GO:0006886//intracellular protein transport;GO:0016192//vesicle-mediated transport;GO:0030838//positive regulation of actin filament polymerization;GO:0030866//cortical actin cytoskeleton organization;GO:0032456//endocytic recycling;GO:0033028//myeloid cell apoptotic process;GO:0034394//protein localization to cell surface;GO:0035020//regulation of Rac protein signal…
0	BMSK0003387	Rusc2	2.15633	1.25144	0.784991	1.00193e-240	1.6113e-236	uncharacterized protein LOC101745102 isoform X5	-	-	-	-	GO:0005829//cytosol;GO:0031410//cytoplasmic vesicle	GO:0017137//Rab GTPase binding	-
0	BMSK0003443		2.36184	1.31016	0.850176	5.67957e-240	9.13389e-236	uncharacterized protein LOC101737963	-	-	-	-	-	-	-
0	BMSK0005817	Ost48	2.38645	1.1647	1.03491	1.41782e-238	2.28015e-234	dolichyl-diphosphooligosaccharide protein glycotransferase precursor	Metabolism;Genetic Information Processing;Metabolism	Global and overview maps;Folding, sorting and degradation;Glycan biosynthesis and metabolism	ko01100//Metabolic pathways;ko04141//Protein processing in endoplasmic reticulum;ko00510//N-Glycan biosynthesis	K12670;K12670;K12670	GO:0005783//endoplasmic reticulum;GO:0008250//oligosaccharyltransferase complex;GO:0012505//endomembrane system;GO:0016021//integral component of membrane	-	GO:0007030//Golgi organization;GO:0018279//protein N-linked glycosylation via asparagine;GO:0034389//lipid particle organization
0	BMSK0003117	sqd	14.7136	9.73034	0.596585	1.84786e-238	2.97172e-234	squid protein homologue isoform X1	Organismal Systems	Development	ko04320//Dorso-ventral axis formation	K03102	GO:0000785//chromatin;GO:0005634//nucleus;GO:0005654//nucleoplasm;GO:0005703//polytene chromosome puff;GO:0005737//cytoplasm;GO:0035062//omega speckle;GO:0071011//precatalytic spliceosome;GO:0071013//catalytic step 2 spliceosome;GO:1990904//ribonucleoprotein complex	GO:0003680//AT DNA binding;GO:0003723//RNA binding;GO:0003729//mRNA binding;GO:0003730//mRNA 3'-UTR binding;GO:0035925//mRNA 3'-UTR AU-rich region binding;GO:0043565//sequence-specific DNA binding;GO:1990837//sequence-specific double-stranded DNA binding	GO:0000184//nuclear-transcribed mRNA catabolic process, nonsense-mediated decay;GO:0000381//regulation of alternative mRNA splicing, via spliceosome;GO:0000398//mRNA splicing, via spliceosome;GO:0006405//RNA export from nucleus;GO:0006406//mRNA export from nucleus;GO:0007293//germarium-derived egg chamber formation;GO:0007297//ovarian follicle cell migration;GO:0007314//oocyte anterior/posterior …
0	BMSK0004977		1.32516	0.426942	1.63405	4.83913e-238	7.78228e-234	aquaporin	-	-	-	-	GO:0016021//integral component of membrane	GO:0015267//channel activity	-
0	BMSK0002446		2.11329	1.03118	1.03519	1.26989e-236	2.04224e-232	dolichyl-diphosphooligosaccharide--protein glycosyltransferase subunit 2 [Plutella xylostella]	Metabolism;Genetic Information Processing;Metabolism	Global and overview maps;Folding, sorting and degradation;Glycan biosynthesis and metabolism	ko01100//Metabolic pathways;ko04141//Protein processing in endoplasmic reticulum;ko00510//N-Glycan biosynthesis	K12667;K12667;K12667	-	-	-
0	BMSK0006124		3.944	2.52939	0.640871	1.41117e-236	2.26944e-232	uncharacterized protein LOC106133714 [Amyelois transitella]	-	-	-	-	-	-	-
0	BMSK0003281		2.58953	1.70193	0.605522	1.76264e-236	2.83467e-232	chorion b-ZIP transcription factor isoform X1	-	-	-	-	-	-	-
0	BMSK0007163	COX7A1	6.0776	3.81095	0.673351	1.88406e-236	3.02994e-232	uncharacterized protein LOC106714088 [Papilio machaon]	Organismal Systems;Human Diseases;Human Diseases;Human Diseases;Metabolism;Human Diseases;Organismal Systems	Environmental adaptation;Neurodegenerative diseases;Neurodegenerative diseases;Neurodegenerative diseases;Energy metabolism;Endocrine and metabolic diseases;Circulatory system	ko04714//Thermogenesis;ko05016//Huntington disease;ko05010//Alzheimer disease;ko05012//Parkinson disease;ko00190//Oxidative phosphorylation;ko04932//Non-alcoholic fatty liver disease (NAFLD);ko04260//Cardiac muscle contraction	K02270;K02270;K02270;K02270;K02270;K02270;K02270	GO:0005739//mitochondrion;GO:0005746//mitochondrial respiratory chain;GO:0016021//integral component of membrane	GO:0004129//cytochrome-c oxidase activity	GO:0002082//regulation of oxidative phosphorylation;GO:0006091//generation of precursor metabolites and energy;GO:0097250//mitochondrial respiratory chain supercomplex assembly
0	BMSK0005616	Sdcbp	1.76542	0.917045	0.944948	2.27659e-236	3.66122e-232	syndecan binding protein	-	-	-	-	GO:0005654//nucleoplasm;GO:0005737//cytoplasm;GO:0005789//endoplasmic reticulum membrane;GO:0005829//cytosol;GO:0005856//cytoskeleton;GO:0005886//plasma membrane;GO:0005895//interleukin-5 receptor complex;GO:0005925//focal adhesion;GO:0031965//nuclear membrane;GO:0042470//melanosome;GO:0045121//membrane raft;GO:0070062//extracellular exosome	GO:0005137//interleukin-5 receptor binding;GO:0008022//protein C-terminus binding;GO:0008289//lipid binding;GO:0019838//growth factor binding;GO:0042043//neurexin family protein binding;GO:0042803//protein homodimerization activity;GO:0045545//syndecan binding;GO:0046875//ephrin receptor binding;GO:0046982//protein heterodimerization activity;GO:0050839//cell adhesion molecule binding	GO:0002091//negative regulation of receptor internalization;GO:0007265//Ras protein signal transduction;GO:0007268//synaptic transmission;GO:0007346//regulation of mitotic cell cycle;GO:0008284//positive regulation of cell proliferation;GO:0010718//positive regulation of epithelial to mesenchymal transition;GO:0010862//positive regulation of pathway-restricted SMAD protein phosphorylation;GO:0030…
0	BMSK0012927		1.91797	0.740987	1.37206	4.57806e-236	7.36243e-232	XP 012544584.1 ADP-ribosylation factor-like protein isoform X1	-	-	-	-	-	-	-
0	BMSK0011347	HEXB	0.930793	0.260026	1.8398	8.15055e-235	1.31077e-230	XP 004924240.1 beta-hexosaminidase subunit beta	Metabolism;Cellular Processes;Metabolism;Metabolism;Metabolism;Metabolism;Metabolism	Global and overview maps;Transport and catabolism;Carbohydrate metabolism;Glycan biosynthesis and metabolism;Glycan biosynthesis and metabolism;Glycan biosynthesis and metabolism;Glycan biosynthesis and metabolism	ko01100//Metabolic pathways;ko04142//Lysosome;ko00520//Amino sugar and nucleotide sugar metabolism;ko00511//Other glycan degradation;ko00531//Glycosaminoglycan degradation;ko00603//Glycosphingolipid biosynthesis - globo and isoglobo series;ko00604//Glycosphingolipid biosynthesis - ganglio series	K12373;K12373;K12373;K12373;K12373;K12373;K12373	GO:0005764//lysosome	GO:0004563//beta-N-acetylhexosaminidase activity	GO:0005975//carbohydrate metabolic process
0	BMSK0011708		1.48036	0.674768	1.13348	2.60884e-234	4.19554e-230	XP 012552187.1 UPF0183 protein CG7083	-	-	-	-	GO:0005802//trans-Golgi network	-	GO:0043001//Golgi to plasma membrane protein transport
0	BMSK0006706	tardbp	1.80735	0.786387	1.20056	4.56773e-234	7.34582e-230	TBPH	Environmental Information Processing	Signal transduction	ko04068//FoxO signaling pathway	K10305	GO:0005654//nucleoplasm;GO:0005737//cytoplasm;GO:1990904//ribonucleoprotein complex	GO:0003690//double-stranded DNA binding;GO:0003723//RNA binding;GO:0003727//single-stranded RNA binding;GO:0003730//mRNA 3'-UTR binding	GO:0006397//mRNA processing;GO:0008380//RNA splicing;GO:0031647//regulation of protein stability;GO:0042752//regulation of circadian rhythm;GO:0048511//rhythmic process;GO:0070935//3'-UTR-mediated mRNA stabilization
0	BMSK0002227	GOT2	1.90821	0.908782	1.07021	6.06494e-234	9.75364e-230	aspartate aminotransferase	Metabolism;Metabolism;Metabolism;Metabolism;Organismal Systems;Metabolism;Metabolism;Metabolism;Metabolism;Metabolism;Metabolism;Metabolism	Global and overview maps;Global and overview maps;Global and overview maps;Amino acid metabolism;Digestive system;Amino acid metabolism;Amino acid metabolism;Amino acid metabolism;Global and overview maps;Amino acid metabolism;Amino acid metabolism;Amino acid metabolism	ko01100//Metabolic pathways;ko01200//Carbon metabolism;ko01230//Biosynthesis of amino acids;ko00270//Cysteine and methionine metabolism;ko04975//Fat digestion and absorption;ko00250//Alanine, aspartate and glutamate metabolism;ko00330//Arginine and proline metabolism;ko00220//Arginine biosynthesis;ko01210//2-Oxocarboxylic acid metabolism;ko00350//Tyrosine metabolism;ko00360//Phenylalanine metabol…	K14455;K14455;K14455;K14455;K14455;K14455;K14455;K14455;K14455;K14455;K14455;K14455	GO:0005739//mitochondrion;GO:0005759//mitochondrial matrix;GO:0005886//plasma membrane	GO:0004069//L-aspartate:2-oxoglutarate aminotransferase activity;GO:0016212//kynurenine-oxoglutarate transaminase activity;GO:0030170//pyridoxal phosphate binding	GO:0006103//2-oxoglutarate metabolic process;GO:0006107//oxaloacetate metabolic process;GO:0006457//protein folding;GO:0006531//aspartate metabolic process;GO:0006532//aspartate biosynthetic process;GO:0006533//aspartate catabolic process;GO:0006536//glutamate metabolic process;GO:0015908//fatty acid transport;GO:0019550//glutamate catabolic process to aspartate;GO:0019551//glutamate catabolic pr…
0	BMSK0004675	ND-ACP	3.81879	2.23856	0.770546	6.63038e-234	1.0663e-229	DH dehydrogenase isoform 2	Metabolism;Organismal Systems;Human Diseases;Human Diseases;Human Diseases;Metabolism;Human Diseases;Organismal Systems	Global and overview maps;Environmental adaptation;Neurodegenerative diseases;Neurodegenerative diseases;Neurodegenerative diseases;Energy metabolism;Endocrine and metabolic diseases;Nervous system	ko01100//Metabolic pathways;ko04714//Thermogenesis;ko05016//Huntington disease;ko05010//Alzheimer disease;ko05012//Parkinson disease;ko00190//Oxidative phosphorylation;ko04932//Non-alcoholic fatty liver disease (NAFLD);ko04723//Retrograde endocannabinoid signaling	K03955;K03955;K03955;K03955;K03955;K03955;K03955;K03955	GO:0005739//mitochondrion;GO:0005747//mitochondrial respiratory chain complex I	GO:0000035//acyl binding;GO:0000036//ACP phosphopantetheine attachment site binding involved in fatty acid biosynthetic process;GO:0031177//phosphopantetheine binding	GO:0006120//mitochondrial electron transport, NADH to ubiquinone;GO:0006633//fatty acid biosynthetic process
0	BMSK0007630	HSPB1	2.6547	1.96414	0.434649	2.62455e-233	4.22081e-229	heat shock protein hsp21.4	-	-	-	-	GO:0005622//intracellular;GO:0005634//nucleus;GO:0005737//cytoplasm;GO:0005739//mitochondrion;GO:0005819//spindle;GO:0005886//plasma membrane;GO:0030018//Z disc;GO:0043292//contractile fiber	GO:0005080//protein kinase C binding;GO:0008426//protein kinase C inhibitor activity;GO:0042802//identical protein binding;GO:0042803//protein homodimerization activity;GO:0044183//protein binding involved in protein folding	GO:0006469//negative regulation of protein kinase activity;GO:0009408//response to heat;GO:0030837//negative regulation of actin filament polymerization;GO:0032731//positive regulation of interleukin-1 beta production;GO:0042535//positive regulation of tumor necrosis factor biosynthetic process;GO:0043122//regulation of I-kappaB kinase/NF-kappaB signaling;GO:0051016//barbed-end actin filament cap…
0	BMSK0005641	BMPER	1.1541	0.376309	1.61678	3.87016e-233	6.22399e-229	hypothetical protein KGM 09329 [Danaus plexippus]	-	-	-	-	GO:0005615//extracellular space	-	GO:0001657//ureteric bud development;GO:0002043//blood vessel endothelial cell proliferation involved in sprouting angiogenesis;GO:0010594//regulation of endothelial cell migration;GO:0030514//negative regulation of BMP signaling pathway;GO:0042118//endothelial cell activation;GO:0048839//inner ear development;GO:0060393//regulation of pathway-restricted SMAD protein phosphorylation;GO:0070374//p…
0	BMSK0009809	His3.3A	11.5175	8.06046	0.514898	1.01864e-231	1.63818e-227	h3 histone family 3a	Human Diseases;Human Diseases;Human Diseases	Substance dependence;Cancers;Immune diseases	ko05034//Alcoholism;ko05202//Transcriptional misregulation in cancers;ko05322//Systemic lupus erythematosus	K11253;K11253;K11253	GO:0000786//nucleosome;GO:0005634//nucleus;GO:0005700//polytene chromosome	GO:0003677//DNA binding;GO:0030527//structural constituent of chromatin;GO:0046982//protein heterodimerization activity	GO:0006334//nucleosome assembly;GO:0006336//DNA replication-independent nucleosome assembly;GO:0007140//male meiosis
0	BMSK0004851	pi4kb	1.53865	0.801943	0.940099	2.24176e-228	3.60519e-224	phosphatidylinositol 4-kinase beta isoform X2	Metabolism;Environmental Information Processing;Metabolism	Global and overview maps;Signal transduction;Carbohydrate metabolism	ko01100//Metabolic pathways;ko04070//Phosphatidylinositol signaling system;ko00562//Inositol phosphate metabolism	K19801;K19801;K19801	GO:0005741//mitochondrial outer membrane;GO:0030867//rough endoplasmic reticulum membrane	GO:0004430//1-phosphatidylinositol 4-kinase activity;GO:0005524//ATP binding	GO:0048015//phosphatidylinositol-mediated signaling
0	BMSK0011483		2.9434	2.11791	0.474844	2.30602e-228	3.70854e-224	-	-	-	-	-	-	-	-
0	BMSK0013233	egr1	1.17577	0.533073	1.1412	1.58233e-227	2.54471e-223	early growth response protein 3 isoform X2	-	-	-	-	GO:0005634//nucleus;GO:0005737//cytoplasm	GO:0000981//RNA polymerase II transcription factor activity, sequence-specific DNA binding;GO:0008270//zinc ion binding;GO:0010385//double-stranded methylated DNA binding;GO:0043565//sequence-specific DNA binding;GO:0044729//hemi-methylated DNA-binding;GO:1990841//promoter-specific chromatin binding	GO:0006357//regulation of transcription from RNA polymerase II promoter;GO:0032922//circadian regulation of gene expression;GO:0043010//camera-type eye development;GO:0045893//positive regulation of transcription, DNA-templated;GO:0045944//positive regulation of transcription from RNA polymerase II promoter;GO:0048703//embryonic viscerocranium morphogenesis;GO:0060059//embryonic retina morphogene…
0	BMSK0002069	Ahcy13	6.38367	4.33137	0.559563	3.15002e-227	5.06586e-223	S-adenosyl-L-homocysteine hydrolase	Metabolism;Metabolism	Global and overview maps;Amino acid metabolism	ko01100//Metabolic pathways;ko00270//Cysteine and methionine metabolism	K01251;K01251	GO:0005829//cytosol	GO:0004013//adenosylhomocysteinase activity;GO:0051287//NAD binding	GO:0006730//one-carbon metabolic process;GO:0019510//S-adenosylhomocysteine catabolic process;GO:0033353//S-adenosylmethionine cycle
0	BMSK0014401		1.81224	0.729244	1.3133	1.10116e-226	1.77089e-222	16 kDa salivary protein [Danaus plexippus]	Genetic Information Processing	Folding, sorting and degradation	ko04141//Protein processing in endoplasmic reticulum	K04571	-	-	-
0	BMSK0009106		0.940255	0.325669	1.52964	4.06278e-226	6.53376e-222	nucleoredoxin-like	-	-	-	-	-	-	-
0	BMSK0004554	Cox6a1	6.99879	4.65193	0.589275	2.72497e-225	4.3823e-221	mitochondrial cytochrome c oxidase subunit VIa	Metabolism;Organismal Systems;Human Diseases;Human Diseases;Human Diseases;Metabolism;Human Diseases;Organismal Systems	Global and overview maps;Environmental adaptation;Neurodegenerative diseases;Neurodegenerative diseases;Neurodegenerative diseases;Energy metabolism;Endocrine and metabolic diseases;Circulatory system	ko01100//Metabolic pathways;ko04714//Thermogenesis;ko05016//Huntington disease;ko05010//Alzheimer disease;ko05012//Parkinson disease;ko00190//Oxidative phosphorylation;ko04932//Non-alcoholic fatty liver disease (NAFLD);ko04260//Cardiac muscle contraction	K02266;K02266;K02266;K02266;K02266;K02266;K02266;K02266	GO:0005739//mitochondrion;GO:0005751//mitochondrial respiratory chain complex IV;GO:0043209//myelin sheath	GO:0004129//cytochrome-c oxidase activity;GO:0030234//enzyme regulator activity	GO:0006123//mitochondrial electron transport, cytochrome c to oxygen;GO:0009060//aerobic respiration
0	BMSK0002053	PRKAG1	2.04588	0.869786	1.23399	2.98776e-225	4.80491e-221	5'-AMP-activated protein kinase subunit gamma	Organismal Systems;Human Diseases;Organismal Systems;Environmental Information Processing;Cellular Processes;Organismal Systems;Organismal Systems;Environmental Information Processing;Environmental Information Processing;Human Diseases;Organismal Systems;Organismal Systems;Human Diseases;Organismal Systems;Organismal Systems	Environmental adaptation;Endocrine and metabolic diseases;Endocrine system;Signal transduction;Cellular community - eukaryotes;Endocrine system;Aging;Signal transduction;Signal transduction;Endocrine and metabolic diseases;Aging;Endocrine system;Cardiovascular diseases;Endocrine system;Environmental adaptation	ko04714//Thermogenesis;ko04932//Non-alcoholic fatty liver disease (NAFLD);ko04910//Insulin signaling pathway;ko04152//AMPK signaling pathway;ko04530//Tight junction;ko04921//Oxytocin signaling pathway;ko04213//Longevity regulating pathway - multiple species;ko04068//FoxO signaling pathway;ko04371//Apelin signaling pathway;ko04931//Insulin resistance;ko04211//Longevity regulating pathway - mammal;…	K07200;K07200;K07200;K07200;K07200;K07200;K07200;K07200;K07200;K07200;K07200;K07200;K07200;K07200;K07200	GO:0005634//nucleus;GO:0031588//nucleotide-activated protein kinase complex	GO:0005524//ATP binding;GO:0016208//AMP binding;GO:0043531//ADP binding	GO:0006468//protein phosphorylation;GO:0006633//fatty acid biosynthetic process;GO:0071900//regulation of protein serine/threonine kinase activity
0	BMSK0013529	dj-1beta	2.69678	1.45749	0.88775	2.581e-224	4.15077e-220	XP 012549714.1 DJ-1 beta isoform X2	Human Diseases	Neurodegenerative diseases	ko05012//Parkinson disease	K05687	GO:0005634//nucleus;GO:0005829//cytosol	GO:0016684//oxidoreductase activity, acting on peroxide as acceptor	GO:0006979//response to oxidative stress;GO:0008344//adult locomotory behavior;GO:0008345//larval locomotory behavior;GO:0010310//regulation of hydrogen peroxide metabolic process;GO:0014065//phosphatidylinositol 3-kinase signaling;GO:0034614//cellular response to reactive oxygen species;GO:0048167//regulation of synaptic plasticity;GO:0048640//negative regulation of developmental growth;GO:19000…
0	BMSK0011191	Plekhf2	1.34716	0.825513	0.706561	3.4115e-223	5.48637e-219	pleckstrin homology domain-containing family F member 2 isoform X2	-	-	-	-	GO:0005783//endoplasmic reticulum;GO:0030133//transport vesicle;GO:0031901//early endosome membrane	GO:0035091//phosphatidylinositol binding;GO:0046872//metal ion binding	GO:0015031//protein transport
0	BMSK0010031		2.64359	1.3888	0.928664	1.76464e-222	2.8379e-218	DH dehydrogenase (ubiquinone) 1 beta subcomplex 10	Metabolism;Organismal Systems;Human Diseases;Human Diseases;Human Diseases;Metabolism;Human Diseases;Organismal Systems	Global and overview maps;Environmental adaptation;Neurodegenerative diseases;Neurodegenerative diseases;Neurodegenerative diseases;Energy metabolism;Endocrine and metabolic diseases;Nervous system	ko01100//Metabolic pathways;ko04714//Thermogenesis;ko05016//Huntington disease;ko05010//Alzheimer disease;ko05012//Parkinson disease;ko00190//Oxidative phosphorylation;ko04932//Non-alcoholic fatty liver disease (NAFLD);ko04723//Retrograde endocannabinoid signaling	K03966;K03966;K03966;K03966;K03966;K03966;K03966;K03966	GO:0005743//mitochondrial inner membrane;GO:0070469//respiratory chain	-	GO:0055114//oxidation-reduction process
0	BMSK0001916	SLC9B2	2.68471	1.53575	0.80582	2.53987e-220	4.08462e-216	mitochondrial sodium/hydrogen exchanger 9B2 isoform X1	-	-	-	-	GO:0005743//mitochondrial inner membrane;GO:0005886//plasma membrane;GO:0010008//endosome membrane;GO:0016021//integral component of membrane;GO:0016323//basolateral plasma membrane;GO:0016324//apical plasma membrane;GO:0030054//cell junction;GO:0030672//synaptic vesicle membrane;GO:0031966//mitochondrial membrane;GO:0097228//sperm principal piece	GO:0005451//monovalent cation:proton antiporter activity;GO:0010348//lithium:proton antiporter activity;GO:0015385//sodium:proton antiporter activity;GO:0042802//identical protein binding	GO:0006814//sodium ion transport;GO:0030317//sperm motility;GO:0034220//ion transmembrane transport;GO:0061178//regulation of insulin secretion involved in cellular response to glucose stimulus;GO:0072583//clathrin-mediated endocytosis;GO:2001206//positive regulation of osteoclast development
0	BMSK0013118		1.58798	0.752474	1.07748	1.13297e-219	1.82205e-215	XP 021201818.1 axoneme-associated protein mst101(2) isoform X1	-	-	-	-	-	-	-
0	BMSK0015613	Eps8	1.52249	0.829464	0.87618	3.18021e-218	5.11441e-214	epidermal growth factor receptor kinase substrate 8-like isoform X3	-	-	-	-	GO:0005886//plasma membrane;GO:0005903//brush border;GO:0005938//cell cortex;GO:0014069//postsynaptic density;GO:0017146//NMDA selective glutamate receptor complex;GO:0030054//cell junction;GO:0030426//growth cone;GO:0032420//stereocilium;GO:0032421//stereocilium bundle;GO:0032426//stereocilium tip;GO:0032587//ruffle membrane;GO:0045202//synapse	GO:0003779//actin binding;GO:0035591//signaling adaptor activity;GO:0048365//Rac GTPase binding	GO:0007266//Rho protein signal transduction;GO:0008344//adult locomotory behavior;GO:0008360//regulation of cell shape;GO:0010458//exit from mitosis;GO:0016601//Rac protein signal transduction;GO:0030832//regulation of actin filament length;GO:0031532//actin cytoskeleton reorganization;GO:0035023//regulation of Rho protein signal transduction;GO:0036336//dendritic cell migration;GO:0048149//behav…
0	BMSK0002509	TSC22D4	2.9817	2.0083	0.570162	5.77039e-218	9.27995e-214	hypothetical protein KGM 13702 [Danaus plexippus]	-	-	-	-	-	-	-
0	BMSK0014264	Hnrnpul1	8.2452	5.8391	0.49781	2.37834e-217	3.82485e-213	heterogeneous nuclear ribonucleoprotein U-like protein 2 isoform X2 [Papilio xuthus]	Human Diseases	Infectious diseases	ko05164//Influenza A	K15047	GO:0005634//nucleus;GO:0005654//nucleoplasm	GO:0003723//RNA binding;GO:0019899//enzyme binding	GO:0006396//RNA processing;GO:0009615//response to virus
0	BMSK0005161	unc-94	2.00643	1.18911	0.754751	6.21986e-217	1.00028e-212	tropomodulin-1 isoform X2	-	-	-	-	GO:0005737//cytoplasm;GO:0005865//striated muscle thin filament;GO:0030016//myofibril;GO:1990357//terminal web	GO:0005523//tropomyosin binding;GO:0051015//actin filament binding	GO:0002119//nematode larval development;GO:0009792//embryo development ending in birth or egg hatching;GO:0030239//myofibril assembly;GO:0030835//negative regulation of actin filament depolymerization;GO:0040011//locomotion;GO:0045214//sarcomere organization;GO:0051694//pointed-end actin filament capping;GO:0071689//muscle thin filament assembly
0	BMSK0007705	aop	1.95	0.914847	1.09187	7.48749e-217	1.20414e-212	transcription factor ETV6 [Amyelois transitella]	Environmental Information Processing;Human Diseases;Organismal Systems	Signal transduction;Cancers;Development	ko04013//MAPK signaling pathway - fly;ko05202//Transcriptional misregulation in cancers;ko04320//Dorso-ventral axis formation	K03211;K03211;K03211	GO:0005634//nucleus;GO:0005654//nucleoplasm;GO:0005737//cytoplasm;GO:0005829//cytosol	GO:0000980//RNA polymerase II distal enhancer sequence-specific DNA binding;GO:0000981//RNA polymerase II transcription factor activity, sequence-specific DNA binding;GO:0001012//RNA polymerase II regulatory region DNA binding;GO:0001227//transcriptional repressor activity, RNA polymerase II transcription regulatory region sequence-specific binding;GO:0003677//DNA binding;GO:0019904//protein doma…	GO:0000122//negative regulation of transcription from RNA polymerase II promoter;GO:0001709//cell fate determination;GO:0001751//compound eye photoreceptor cell differentiation;GO:0006357//regulation of transcription from RNA polymerase II promoter;GO:0006897//endocytosis;GO:0007173//epidermal growth factor receptor signaling pathway;GO:0007298//border follicle cell migration;GO:0007391//dorsal c…
0	BMSK0005181	aralar1	1.83192	1.07651	0.767001	8.3915e-214	1.34952e-209	calcium-binding mitochondrial carrier protein Aralar1 isoform X2	-	-	-	-	GO:0005739//mitochondrion;GO:0005743//mitochondrial inner membrane;GO:0016021//integral component of membrane	GO:0005313//L-glutamate transmembrane transporter activity;GO:0005509//calcium ion binding;GO:0015183//L-aspartate transmembrane transporter activity;GO:0022857//transmembrane transporter activity;GO:0042802//identical protein binding	GO:0006839//mitochondrial transport;GO:0015810//aspartate transport;GO:0015813//L-glutamate transport;GO:0042060//wound healing;GO:0043490//malate-aspartate shuttle
0	BMSK0004515	Eno	3.25043	2.18314	0.574229	1.63683e-211	2.63235e-207	enolase isoform X1	Metabolism;Metabolism;Metabolism;Genetic Information Processing;Environmental Information Processing;Metabolism	Global and overview maps;Global and overview maps;Global and overview maps;Folding, sorting and degradation;Signal transduction;Carbohydrate metabolism	ko01100//Metabolic pathways;ko01200//Carbon metabolism;ko01230//Biosynthesis of amino acids;ko03018//RNA degradation;ko04066//HIF-1 signaling pathway;ko00010//Glycolysis / Gluconeogenesis	K01689;K01689;K01689;K01689;K01689;K01689	GO:0000015//phosphopyruvate hydratase complex;GO:0005737//cytoplasm;GO:0005886//plasma membrane	GO:0000287//magnesium ion binding;GO:0004634//phosphopyruvate hydratase activity	GO:0006096//glycolytic process;GO:0042593//glucose homeostasis
0	BMSK0009073	SmD3	4.37347	3.02748	0.530664	2.76736e-211	4.45047e-207	small nuclear ribonucleoprotein Sm D3	Genetic Information Processing;Human Diseases	Transcription;Immune diseases	ko03040//Spliceosome;ko05322//Systemic lupus erythematosus	K11088;K11088	GO:0000243//commitment complex;GO:0005634//nucleus;GO:0005682//U5 snRNP;GO:0005685//U1 snRNP;GO:0005686//U2 snRNP;GO:0005687//U4 snRNP;GO:0005689//U12-type spliceosomal complex;GO:0030532//small nuclear ribonucleoprotein complex;GO:0034715//pICln-Sm protein complex;GO:0034719//SMN-Sm protein complex;GO:0045495//pole plasm;GO:0071011//precatalytic spliceosome;GO:0071013//catalytic step 2 spliceoso…	GO:0003723//RNA binding	GO:0000278//mitotic cell cycle;GO:0000387//spliceosomal snRNP assembly;GO:0000398//mRNA splicing, via spliceosome;GO:0007417//central nervous system development;GO:0007422//peripheral nervous system development;GO:0007517//muscle organ development;GO:0030182//neuron differentiation;GO:0045451//pole plasm oskar mRNA localization;GO:0048477//oogenesis;GO:0048542//lymph gland development
0	BMSK0011058	Amy4N	2.34363	1.2261	0.934663	3.34351e-211	5.37703e-207	XP 021208434.1 alpha-amylase 2-like	Metabolism;Organismal Systems;Organismal Systems;Organismal Systems;Metabolism	Global and overview maps;Digestive system;Digestive system;Digestive system;Carbohydrate metabolism	ko01100//Metabolic pathways;ko04972//Pancreatic secretion;ko04970//Salivary secretion;ko04973//Carbohydrate digestion and absorption;ko00500//Starch and sucrose metabolism	K01176;K01176;K01176;K01176;K01176	-	GO:0004556//alpha-amylase activity;GO:0046872//metal ion binding	GO:0005975//carbohydrate metabolic process
0	BMSK0009255	Ald	3.76521	2.48076	0.601951	4.25444e-211	6.84198e-207	fructose 1,6-bisphosphate aldolase	Metabolism;Metabolism;Metabolism;Environmental Information Processing;Metabolism;Metabolism;Metabolism	Global and overview maps;Global and overview maps;Global and overview maps;Signal transduction;Carbohydrate metabolism;Carbohydrate metabolism;Carbohydrate metabolism	ko01100//Metabolic pathways;ko01200//Carbon metabolism;ko01230//Biosynthesis of amino acids;ko04066//HIF-1 signaling pathway;ko00010//Glycolysis / Gluconeogenesis;ko00051//Fructose and mannose metabolism;ko00030//Pentose phosphate pathway	K01623;K01623;K01623;K01623;K01623;K01623;K01623	GO:0005829//cytosol;GO:0030018//Z disc;GO:0031430//M band	GO:0004332//fructose-bisphosphate aldolase activity	GO:0006096//glycolytic process;GO:0007498//mesoderm development;GO:0042593//glucose homeostasis
0	BMSK0008669	TUBA8	2.28179	1.19661	0.931214	7.37806e-210	1.18654e-205	double-stranded R -binding zinc finger protein JAZ	-	-	-	-	GO:0005737//cytoplasm;GO:0005874//microtubule	GO:0003924//GTPase activity;GO:0005200//structural constituent of cytoskeleton;GO:0005525//GTP binding	GO:0000226//microtubule cytoskeleton organization;GO:0000278//mitotic cell cycle;GO:0007017//microtubule-based process
0	BMSK0006250	ATPsynD	5.7677	3.85229	0.582281	3.20378e-209	5.15231e-205	H+ transporting ATP synthase subunit d	Metabolism;Organismal Systems;Human Diseases;Human Diseases;Human Diseases;Metabolism	Global and overview maps;Environmental adaptation;Neurodegenerative diseases;Neurodegenerative diseases;Neurodegenerative diseases;Energy metabolism	ko01100//Metabolic pathways;ko04714//Thermogenesis;ko05016//Huntington disease;ko05010//Alzheimer disease;ko05012//Parkinson disease;ko00190//Oxidative phosphorylation	K02138;K02138;K02138;K02138;K02138;K02138	GO:0000274//mitochondrial proton-transporting ATP synthase, stator stalk;GO:0000276//mitochondrial proton-transporting ATP synthase complex, coupling factor F(o);GO:0005739//mitochondrion	GO:0015078//hydrogen ion transmembrane transporter activity	GO:0006979//response to oxidative stress;GO:0008340//determination of adult lifespan;GO:0015986//ATP synthesis coupled proton transport;GO:0032007//negative regulation of TOR signaling;GO:0046034//ATP metabolic process;GO:0051881//regulation of mitochondrial membrane potential;GO:0070373//negative regulation of ERK1 and ERK2 cascade;GO:1902600//hydrogen ion transmembrane transport
0	BMSK0004954	ATPsynbeta	3.51761	2.35506	0.57883	3.66016e-207	5.88628e-203	H+ transporting ATP synthase beta subunit isoform 2	Metabolism;Organismal Systems;Human Diseases;Human Diseases;Human Diseases;Metabolism	Global and overview maps;Environmental adaptation;Neurodegenerative diseases;Neurodegenerative diseases;Neurodegenerative diseases;Energy metabolism	ko01100//Metabolic pathways;ko04714//Thermogenesis;ko05016//Huntington disease;ko05010//Alzheimer disease;ko05012//Parkinson disease;ko00190//Oxidative phosphorylation	K02133;K02133;K02133;K02133;K02133;K02133	GO:0000275//mitochondrial proton-transporting ATP synthase complex, catalytic core F(1);GO:0005739//mitochondrion	GO:0005524//ATP binding;GO:0046933//proton-transporting ATP synthase activity, rotational mechanism;GO:0046961//proton-transporting ATPase activity, rotational mechanism	GO:0015986//ATP synthesis coupled proton transport;GO:1902600//hydrogen ion transmembrane transport
0	BMSK0015583	ANK3	1.63058	0.663393	1.29745	1.55767e-206	2.50504e-202	XP 012546404.1 uncharacterized protein LOC101740366	Human Diseases;Organismal Systems	Cancers;Immune system	ko05205//Proteoglycans in cancer;ko04624//Toll and Imd signaling pathway	K10380;K10380	GO:0005764//lysosome;GO:0005783//endoplasmic reticulum;GO:0005794//Golgi apparatus;GO:0005829//cytosol;GO:0005886//plasma membrane;GO:0009925//basal plasma membrane;GO:0009986//cell surface;GO:0014704//intercalated disc;GO:0014731//spectrin-associated cytoskeleton;GO:0016020//membrane;GO:0016323//basolateral plasma membrane;GO:0016328//lateral plasma membrane;GO:0016529//sarcoplasmic reticulum;GO…	GO:0005200//structural constituent of cytoskeleton;GO:0008092//cytoskeletal protein binding;GO:0030507//spectrin binding;GO:0030674//protein binding, bridging;GO:0044325//ion channel binding;GO:0045296//cadherin binding	GO:0000281//mitotic cytokinesis;GO:0006888//ER to Golgi vesicle-mediated transport;GO:0007009//plasma membrane organization;GO:0007016//cytoskeletal anchoring at plasma membrane;GO:0007165//signal transduction;GO:0007409//axonogenesis;GO:0007528//neuromuscular junction development;GO:0010628//positive regulation of gene expression;GO:0010650//positive regulation of cell communication by electrica…
0	BMSK0011280	TER94	4.91284	3.54934	0.469006	3.35056e-206	5.38837e-202	ABF51437.1 transitional endoplasmic reticulum ATPase TER94	Genetic Information Processing;Human Diseases	Folding, sorting and degradation;Infectious diseases	ko04141//Protein processing in endoplasmic reticulum;ko05134//Legionellosis	K13525;K13525	GO:0000502//proteasome complex;GO:0005634//nucleus;GO:0005737//cytoplasm;GO:0005829//cytosol;GO:0005886//plasma membrane;GO:0031965//nuclear membrane;GO:0034098//VCP-NPL4-UFD1 AAA ATPase complex;GO:0043186//P granule;GO:0044754//autolysosome;GO:0045169//fusome	GO:0005524//ATP binding;GO:0016887//ATPase activity;GO:0031593//polyubiquitin binding	GO:0000226//microtubule cytoskeleton organization;GO:0006508//proteolysis;GO:0006511//ubiquitin-dependent protein catabolic process;GO:0006530//asparagine catabolic process;GO:0007029//endoplasmic reticulum organization;GO:0007030//Golgi organization;GO:0007040//lysosome organization;GO:0007279//pole cell formation;GO:0007317//regulation of pole plasm oskar mRNA localization;GO:0016236//macroauto…
0	BMSK0011803	COX6C	3.5547	2.24571	0.662554	1.53124e-205	2.46253e-201	cytochrome c oxidase subunit 6C [Papilio xuthus]	Metabolism;Organismal Systems;Human Diseases;Human Diseases;Human Diseases;Metabolism;Human Diseases;Organismal Systems	Global and overview maps;Environmental adaptation;Neurodegenerative diseases;Neurodegenerative diseases;Neurodegenerative diseases;Energy metabolism;Endocrine and metabolic diseases;Circulatory system	ko01100//Metabolic pathways;ko04714//Thermogenesis;ko05016//Huntington disease;ko05010//Alzheimer disease;ko05012//Parkinson disease;ko00190//Oxidative phosphorylation;ko04932//Non-alcoholic fatty liver disease (NAFLD);ko04260//Cardiac muscle contraction	K02268;K02268;K02268;K02268;K02268;K02268;K02268;K02268	GO:0005743//mitochondrial inner membrane;GO:0016021//integral component of membrane	GO:0004129//cytochrome-c oxidase activity	-
0	BMSK0003812	Spn27A	1.46755	0.621995	1.23844	1.84176e-205	2.96191e-201	serine protease inhibitor 3 isoform X1	-	-	-	-	GO:0005576//extracellular region;GO:0005615//extracellular space;GO:0098595//perivitelline space	GO:0004867//serine-type endopeptidase inhibitor activity	GO:0002213//defense response to insect;GO:0008063//Toll signaling pathway;GO:0009611//response to wounding;GO:0009953//dorsal/ventral pattern formation;GO:0010951//negative regulation of endopeptidase activity;GO:0035006//melanization defense response;GO:0035009//negative regulation of melanization defense response;GO:0035011//melanotic encapsulation of foreign target;GO:0045751//negative regulat…
0	BMSK0000967	Myo5a	0.989216	0.398507	1.31168	1.86272e-205	2.99563e-201	unconventional myosin-Va	-	-	-	-	GO:0005737//cytoplasm;GO:0008021//synaptic vesicle;GO:0030141//secretory granule;GO:0030424//axon;GO:0030425//dendrite;GO:0032593//insulin-responsive compartment;GO:0042642//actomyosin, myosin complex part;GO:0043005//neuron projection;GO:0043025//neuronal cell body;GO:0055037//recycling endosome;GO:1990904//ribonucleoprotein complex	GO:0000146//microfilament motor activity;GO:0000149//SNARE binding;GO:0003774//motor activity;GO:0005516//calmodulin binding;GO:0005524//ATP binding;GO:0017075//syntaxin-1 binding;GO:0019901//protein kinase binding;GO:0043008//ATP-dependent protein binding;GO:0046982//protein heterodimerization activity;GO:0046983//protein dimerization activity;GO:0048306//calcium-dependent protein binding;GO:005…	GO:0016192//vesicle-mediated transport;GO:0017157//regulation of exocytosis;GO:0030048//actin filament-based movement;GO:0030050//vesicle transport along actin filament;GO:0032252//secretory granule localization;GO:0032869//cellular response to insulin stimulus;GO:0043473//pigmentation;GO:0072659//protein localization to plasma membrane;GO:1900078//positive regulation of cellular response to insu…
0	BMSK0009325	UBE2L3	2.62969	1.60868	0.709019	3.02287e-205	4.86138e-201	ubiquitin-conjugating enzyme E2L	Human Diseases;Genetic Information Processing	Neurodegenerative diseases;Folding, sorting and degradation	ko05012//Parkinson disease;ko04120//Ubiquitin mediated proteolysis	K04552;K04552	GO:0000151//ubiquitin ligase complex;GO:0005634//nucleus;GO:0005737//cytoplasm	GO:0003713//transcription coactivator activity;GO:0004842//ubiquitin-protein transferase activity;GO:0005524//ATP binding;GO:0031625//ubiquitin protein ligase binding;GO:0061631//ubiquitin conjugating enzyme activity	GO:0000209//protein polyubiquitination;GO:0006355//regulation of transcription, DNA-templated;GO:0006511//ubiquitin-dependent protein catabolic process;GO:0008283//cell proliferation;GO:0016567//protein ubiquitination;GO:0044770//cell cycle phase transition;GO:0070979//protein K11-linked ubiquitination;GO:0071383//cellular response to steroid hormone stimulus;GO:0071385//cellular response to gluc…
0	BMSK0014385	rnf126-b	3.03588	2.15397	0.49512	1.36684e-204	2.19815e-200	uncharacterized protein LOC106792377 [Polistes canadensis]	-	-	-	-	GO:0005634//nucleus;GO:0005737//cytoplasm	GO:0046872//metal ion binding;GO:0061630//ubiquitin protein ligase activity	GO:0006511//ubiquitin-dependent protein catabolic process
0	BMSK0013772	Arhgef11	1.8765	0.906647	1.04943	3.45784e-204	5.5609e-200	XP 021201996.1 uncharacterized protein LOC110384788	-	-	-	-	-	-	-
0	BMSK0013480		1.44775	0.82882	0.804681	4.89997e-204	7.88013e-200	KWMTBOMO05275	-	-	-	-	-	-	-
0	BMSK0012519	Tret1	0.830875	0.299171	1.47366	1.40859e-203	2.2653e-199	putative sugar transporter protein 5	-	-	-	-	GO:0005886//plasma membrane;GO:0016021//integral component of membrane	GO:0015574//trehalose transmembrane transporter activity	GO:0015771//trehalose transport
0	BMSK0004383	boca	2.0932	1.15265	0.860754	9.28136e-203	1.49263e-198	LDLR chaperone boca	-	-	-	-	GO:0005737//cytoplasm;GO:0005783//endoplasmic reticulum;GO:0005788//endoplasmic reticulum lumen;GO:0012505//endomembrane system;GO:0045177//apical part of cell	GO:0042802//identical protein binding	GO:0006457//protein folding;GO:0006612//protein targeting to membrane;GO:0006888//ER to Golgi vesicle-mediated transport;GO:0016055//Wnt signaling pathway
0	BMSK0015811	HOMER1	1.9458	1.24784	0.640927	1.46959e-202	2.36339e-198	piggyBac transposable element-derived protein 3-like [Diuraphis noxia]	Environmental Information Processing;Organismal Systems	Signal transduction;Nervous system	ko04068//FoxO signaling pathway;ko04724//Glutamatergic synapse	K15010;K15010	GO:0005737//cytoplasm;GO:0005886//plasma membrane;GO:0014069//postsynaptic density;GO:0030018//Z disc;GO:0030054//cell junction;GO:0030424//axon;GO:0030425//dendrite;GO:0043005//neuron projection;GO:0043034//costamere;GO:0043197//dendritic spine;GO:0044309//neuron spine;GO:0045177//apical part of cell;GO:0045211//postsynaptic membrane;GO:0099524//postsynaptic cytosol	GO:0035256//G-protein coupled glutamate receptor binding;GO:0044325//ion channel binding	GO:0003009//skeletal muscle contraction;GO:0007216//G-protein coupled glutamate receptor signaling pathway;GO:0048148//behavioral response to cocaine;GO:0048741//skeletal muscle fiber development;GO:0048875//chemical homeostasis within a tissue;GO:0051262//protein tetramerization;GO:0051592//response to calcium ion;GO:0051928//positive regulation of calcium ion transport;GO:0051966//regulation of…
0	BMSK0011636		1.21216	0.426751	1.50612	2.55422e-202	4.1077e-198	uncharacterized protein LOC101742880 isoform X1	-	-	-	-	-	-	-
0	BMSK0006962	hdc	1.92426	1.41748	0.440982	1.56884e-200	2.523e-196	headcase protein	-	-	-	-	GO:0005737//cytoplasm;GO:0030424//axon;GO:0030425//dendrite;GO:0048471//perinuclear region of cytoplasm	-	GO:0002165//instar larval or pupal development;GO:0007430//terminal branching, open tracheal system;GO:0016246//RNA interference;GO:0035071//salivary gland cell autophagic cell death;GO:0048675//axon extension;GO:0050768//negative regulation of neurogenesis;GO:1904799//regulation of neuron remodeling
0	BMSK0006570	Rm62	14.3863	10.1144	0.508288	1.72067e-197	2.76718e-193	DEAD box polypeptide 5 isoform 1	Genetic Information Processing;Human Diseases;Human Diseases	Transcription;Cancers;Cancers	ko03040//Spliceosome;ko05205//Proteoglycans in cancer;ko05202//Transcriptional misregulation in cancers	K12823;K12823;K12823	GO:0005634//nucleus;GO:0005700//polytene chromosome;GO:0005703//polytene chromosome puff;GO:0005730//nucleolus;GO:0005737//cytoplasm;GO:0005829//cytosol;GO:0071011//precatalytic spliceosome;GO:0071013//catalytic step 2 spliceosome	GO:0003729//mRNA binding;GO:0004386//helicase activity;GO:0005524//ATP binding	GO:0000381//regulation of alternative mRNA splicing, via spliceosome;GO:0000398//mRNA splicing, via spliceosome;GO:0006417//regulation of translation;GO:0016246//RNA interference;GO:0019730//antimicrobial humoral response;GO:0050688//regulation of defense response to virus;GO:0051607//defense response to virus
0	BMSK0014933	pros	1.42238	0.449485	1.66197	3.0141e-197	4.84728e-193	BAH83641.1 prospero, partial	Environmental Information Processing	Signal transduction	ko04013//MAPK signaling pathway - fly	K20211	GO:0005634//nucleus	GO:0003677//DNA binding	GO:0006355//regulation of transcription, DNA-templated;GO:0007275//multicellular organism development
0	BMSK0006301	gnbp1	2.378	1.07186	1.14964	4.95605e-196	7.97032e-192	beta-1,3-glucan recognition protein 2 precursor	Organismal Systems	Immune system	ko04624//Toll and Imd signaling pathway	K20697	GO:0005576//extracellular region	GO:0004553//hydrolase activity, hydrolyzing O-glycosyl compounds;GO:0030246//carbohydrate binding	GO:0005975//carbohydrate metabolic process;GO:0042742//defense response to bacterium;GO:0045087//innate immune response;GO:0045088//regulation of innate immune response
0	BMSK0011827	Dynlrb2	1.77312	0.871718	1.02435	6.96771e-196	1.12055e-191	ADZ96259.1 robl, partial	-	-	-	-	GO:0005868//cytoplasmic dynein complex;GO:0005874//microtubule;GO:0036157//outer dynein arm	GO:0003774//motor activity;GO:0045505//dynein intermediate chain binding	GO:0007018//microtubule-based movement
0	BMSK0008517		4.41513	3.04649	0.535307	4.66736e-195	7.50605e-191	eukaryotic translation initiation factor 3 subunit 2 beta	Genetic Information Processing	Translation	ko03013//RNA transport	K03246	GO:0005852//eukaryotic translation initiation factor 3 complex;GO:0016282//eukaryotic 43S preinitiation complex;GO:0033290//eukaryotic 48S preinitiation complex	GO:0003743//translation initiation factor activity	GO:0001732//formation of cytoplasmic translation initiation complex
0	BMSK0009341		1.03531	0.319213	1.69747	7.93073e-194	1.27542e-189	Uncharacterized protein OBRU01 16527 [Operophtera brumata]	-	-	-	-	-	-	-
0	BMSK0004106	ATPsynB	4.87501	3.30528	0.560631	4.03022e-193	6.48141e-189	ATP synthase	Metabolism;Organismal Systems;Human Diseases;Human Diseases;Human Diseases;Metabolism	Global and overview maps;Environmental adaptation;Neurodegenerative diseases;Neurodegenerative diseases;Neurodegenerative diseases;Energy metabolism	ko01100//Metabolic pathways;ko04714//Thermogenesis;ko05016//Huntington disease;ko05010//Alzheimer disease;ko05012//Parkinson disease;ko00190//Oxidative phosphorylation	K02127;K02127;K02127;K02127;K02127;K02127	GO:0000276//mitochondrial proton-transporting ATP synthase complex, coupling factor F(o);GO:0005739//mitochondrion	GO:0015078//hydrogen ion transmembrane transporter activity	GO:0015986//ATP synthesis coupled proton transport;GO:1902600//hydrogen ion transmembrane transport
0	BMSK0012096	ash1	2.53138	1.91551	0.402195	4.72248e-193	7.5947e-189	uncharacterized protein LOC101737263	Metabolism	Amino acid metabolism	ko00310//Lysine degradation	K06101	GO:0000785//chromatin;GO:0005634//nucleus;GO:0005700//polytene chromosome;GO:0032991//macromolecular complex;GO:0035097//histone methyltransferase complex	GO:0003682//chromatin binding;GO:0035035//histone acetyltransferase binding;GO:0042054//histone methyltransferase activity;GO:0042800//histone methyltransferase activity (H3-K4 specific);GO:0042802//identical protein binding;GO:0046872//metal ion binding;GO:0046975//histone methyltransferase activity (H3-K36 specific)	GO:0001700//embryonic development via the syncytial blastoderm;GO:0006355//regulation of transcription, DNA-templated;GO:0010452//histone H3-K36 methylation;GO:0010628//positive regulation of gene expression;GO:0016571//histone methylation;GO:0018991//oviposition;GO:0034770//histone H4-K20 methylation;GO:0048096//chromatin-mediated maintenance of transcription;GO:0048477//oogenesis;GO:0051567//hi…
0	BMSK0010383		2.17678	1.41472	0.621681	3.01511e-190	4.8489e-186	-	-	-	-	-	-	-	-
0	BMSK0003379	TMED7	1.88342	0.900842	1.06401	4.10664e-190	6.6043e-186	transmembrane emp24 domain-containing protein 3	-	-	-	-	GO:0000139//Golgi membrane;GO:0005783//endoplasmic reticulum;GO:0005789//endoplasmic reticulum membrane;GO:0005793//endoplasmic reticulum-Golgi intermediate compartment;GO:0005794//Golgi apparatus;GO:0016021//integral component of membrane;GO:0030126//COPI vesicle coat;GO:0030127//COPII vesicle coat;GO:0030133//transport vesicle;GO:0030134//ER to Golgi transport vesicle;GO:0033116//endoplasmic re…	-	GO:0006886//intracellular protein transport;GO:0006888//ER to Golgi vesicle-mediated transport;GO:0006890//retrograde vesicle-mediated transport, Golgi to ER;GO:0007030//Golgi organization
0	BMSK0008248	Sh3rf1	1.57443	0.973493	0.693587	4.75716e-190	7.65046e-186	E3 ubiquitin-protein ligase SH3RF1 isoform X2	-	-	-	-	GO:0005794//Golgi apparatus;GO:0005829//cytosol;GO:0030027//lamellipodium;GO:0048471//perinuclear region of cytoplasm	GO:0005078//MAP-kinase scaffold activity;GO:0046872//metal ion binding;GO:0061630//ubiquitin protein ligase activity	GO:0001764//neuron migration;GO:0006915//apoptotic process;GO:0043154//negative regulation of cysteine-type endopeptidase activity involved in apoptotic process;GO:0043370//regulation of CD4-positive, alpha-beta T cell differentiation;GO:0046330//positive regulation of JNK cascade;GO:0051865//protein autoubiquitination;GO:2000564//regulation of CD8-positive, alpha-beta T cell proliferation;GO:200…
0	BMSK0012039		1.7605	0.743366	1.24384	6.25296e-190	1.0056e-185	hypothetical protein KGM 05523 [Danaus plexippus]	-	-	-	-	-	-	-
0	BMSK0003637		1.72571	0.76568	1.17238	1.97922e-189	3.18298e-185	uncharacterized protein LOC106139693 isoform X1 [Amyelois transitella]	-	-	-	-	-	-	-
0	BMSK0015170	Adam12	1.79406	0.978911	0.873978	3.48961e-189	5.612e-185	disintegrin and metalloproteinase domain-containing protein 12	-	-	-	-	GO:0005615//extracellular space;GO:0005654//nucleoplasm;GO:0005886//plasma membrane;GO:0016021//integral component of membrane	GO:0004222//metalloendopeptidase activity;GO:0017124//SH3 domain binding;GO:0046872//metal ion binding	GO:0007155//cell adhesion;GO:0045766//positive regulation of angiogenesis
0	BMSK0007788	Dsp1	1.41789	0.755646	0.90796	6.74881e-189	1.08534e-184	HMGB protein isoform X1	Cellular Processes;Cellular Processes;Genetic Information Processing	Transport and catabolism;Cell growth and death;Replication and repair	ko04140//Autophagy - animal;ko04217//Necroptosis;ko03410//Base excision repair	K10802;K10802;K10802	GO:0000790//nuclear chromatin;GO:0005634//nucleus;GO:0005654//nucleoplasm;GO:0005700//polytene chromosome;GO:0005737//cytoplasm	GO:0003677//DNA binding;GO:0003697//single-stranded DNA binding;GO:0008134//transcription factor binding;GO:0008301//DNA binding, bending;GO:0017025//TBP-class protein binding	GO:0000122//negative regulation of transcription from RNA polymerase II promoter;GO:0006268//DNA unwinding involved in DNA replication;GO:0006310//DNA recombination;GO:0006338//chromatin remodeling;GO:0006357//regulation of transcription from RNA polymerase II promoter;GO:0007379//segment specification;GO:0008348//negative regulation of antimicrobial humoral response;GO:0017055//negative regulati…
0	BMSK0007594	Taldo1	2.65344	1.63382	0.699618	1.9067e-188	3.06635e-184	transaldolase	Metabolism;Metabolism;Metabolism;Metabolism	Global and overview maps;Global and overview maps;Global and overview maps;Carbohydrate metabolism	ko01100//Metabolic pathways;ko01200//Carbon metabolism;ko01230//Biosynthesis of amino acids;ko00030//Pentose phosphate pathway	K00616;K00616;K00616;K00616	GO:0005654//nucleoplasm;GO:0005829//cytosol;GO:0043231//intracellular membrane-bounded organelle	GO:0004801//sedoheptulose-7-phosphate:D-glyceraldehyde-3-phosphate glyceronetransferase activity;GO:0030246//carbohydrate binding;GO:0048029//monosaccharide binding	GO:0005975//carbohydrate metabolic process;GO:0006002//fructose 6-phosphate metabolic process;GO:0006098//pentose-phosphate shunt;GO:0009052//pentose-phosphate shunt, non-oxidative branch;GO:0019682//glyceraldehyde-3-phosphate metabolic process
0	BMSK0005457	Ect4	0.885675	0.325499	1.44412	4.83898e-188	7.78205e-184	sterile alpha and TIR motif-containing protein 1 isoform X3	-	-	-	-	GO:0005737//cytoplasm;GO:0030424//axon;GO:0030425//dendrite;GO:0043005//neuron projection;GO:0043025//neuronal cell body	GO:0035591//signaling adaptor activity	GO:0007165//signal transduction;GO:0034128//negative regulation of MyD88-independent toll-like receptor signaling pathway;GO:0045087//innate immune response;GO:0048678//response to axon injury;GO:1901214//regulation of neuron death
0	BMSK0005723	Mi-2	2.64515	1.76684	0.582184	7.19295e-187	1.15677e-182	chromodomain-helicase-D -binding protein Mi-2 homolog	Human Diseases;Human Diseases	Infectious diseases;Cancers	ko05165//Human papillomavirus infection;ko05203//Viral carcinogenesis	K11643;K11643	GO:0005634//nucleus;GO:0005700//polytene chromosome;GO:0005829//cytosol;GO:0016581//NuRD complex;GO:0035327//transcriptionally active chromatin	GO:0003677//DNA binding;GO:0003682//chromatin binding;GO:0004386//helicase activity;GO:0005524//ATP binding;GO:0008270//zinc ion binding;GO:0016887//ATPase activity;GO:0031491//nucleosome binding;GO:0070615//nucleosome-dependent ATPase activity	GO:0000122//negative regulation of transcription from RNA polymerase II promoter;GO:0006357//regulation of transcription from RNA polymerase II promoter;GO:0007283//spermatogenesis;GO:0030261//chromosome condensation;GO:0042766//nucleosome mobilization;GO:0043044//ATP-dependent chromatin remodeling;GO:0045892//negative regulation of transcription, DNA-templated;GO:0051276//chromosome organization…
0	BMSK0008122		1.15822	0.438414	1.40154	1.01789e-186	1.63698e-182	-	-	-	-	-	-	-	-
0	BMSK0007703	Caprin1	2.31592	1.5784	0.553118	2.05594e-186	3.30637e-182	glycosyl-phosphatidyl-inositol-anchored protein	-	-	-	-	GO:0000932//cytoplasmic mRNA processing body;GO:0005829//cytosol;GO:0010494//cytoplasmic stress granule;GO:0030425//dendrite;GO:0098794//postsynapse	GO:0003723//RNA binding	GO:0017148//negative regulation of translation;GO:0050775//positive regulation of dendrite morphogenesis;GO:0061003//positive regulation of dendritic spine morphogenesis
0	BMSK0007265	Rsf1	13.3534	9.55454	0.482944	6.71353e-186	1.07967e-181	repressor splicing factor 1 isoform X1	-	-	-	-	GO:0005634//nucleus;GO:0016607//nuclear speck	GO:0003723//RNA binding;GO:0003729//mRNA binding	GO:0000381//regulation of alternative mRNA splicing, via spliceosome;GO:0001178//regulation of transcriptional start site selection at RNA polymerase II promoter;GO:0010468//regulation of gene expression;GO:0031440//regulation of mRNA 3'-end processing;GO:0045292//mRNA cis splicing, via spliceosome
0	BMSK0000983	STARD3	0.890164	0.248607	1.84021	7.91056e-186	1.27218e-181	carotenoid-binding protein isoform 2	Organismal Systems	Digestive system	ko04979//Cholesterol metabolism	K22291	GO:0005737//cytoplasm;GO:0005739//mitochondrion;GO:0005765//lysosomal membrane;GO:0005829//cytosol;GO:0016021//integral component of membrane;GO:0031902//late endosome membrane;GO:0044232//organelle membrane contact site	GO:0015485//cholesterol binding;GO:0017127//cholesterol transporter activity;GO:0042803//protein homodimerization activity	GO:0006629//lipid metabolic process;GO:0006700//C21-steroid hormone biosynthetic process;GO:0006701//progesterone biosynthetic process;GO:0006839//mitochondrial transport;GO:0008202//steroid metabolic process;GO:0008203//cholesterol metabolic process;GO:0030301//cholesterol transport
0	BMSK0006434	Ube2v2	2.41866	1.71293	0.497742	9.19953e-186	1.47947e-181	ubiquitin-conjugating enzyme E2 variant 2	Organismal Systems	Immune system	ko04624//Toll and Imd signaling pathway	K10704	GO:0005634//nucleus;GO:0005654//nucleoplasm;GO:0031372//UBC13-MMS2 complex	GO:0061631//ubiquitin conjugating enzyme activity	GO:0000729//DNA double-strand break processing;GO:0006301//postreplication repair;GO:0010976//positive regulation of neuron projection development;GO:0032436//positive regulation of proteasomal ubiquitin-dependent protein catabolic process;GO:0042275//error-free postreplication DNA repair;GO:0043524//negative regulation of neuron apoptotic process;GO:0045739//positive regulation of DNA repair;GO:…
0	BMSK0003793	FKBP2	2.57607	1.54267	0.739737	1.60974e-185	2.58878e-181	peptidyl-prolyl cis-trans isomerase FKBP2 [Amyelois transitella]	-	-	-	-	GO:0005789//endoplasmic reticulum membrane	GO:0003755//peptidyl-prolyl cis-trans isomerase activity	-
0	BMSK0002216	tbpl1	1.27763	0.492247	1.37602	2.0958e-185	3.37047e-181	TATA box-binding protein-like protein 1	Human Diseases;Human Diseases;Human Diseases;Human Diseases;Human Diseases;Human Diseases;Genetic Information Processing	Neurodegenerative diseases;Infectious diseases;Infectious diseases;Infectious diseases;Cancers;Infectious diseases;Transcription	ko05016//Huntington disease;ko05165//Human papillomavirus infection;ko05166//HTLV-I infection;ko05169//Epstein-Barr virus infection;ko05203//Viral carcinogenesis;ko05168//Herpes simplex infection;ko03022//Basal transcription factors	K03120;K03120;K03120;K03120;K03120;K03120;K03120	GO:0005634//nucleus;GO:0005737//cytoplasm	GO:0003677//DNA binding	GO:0006352//DNA-templated transcription, initiation;GO:0006366//transcription from RNA polymerase II promoter;GO:0009792//embryo development ending in birth or egg hatching
0	BMSK0011615	PTK2	1.85159	1.09405	0.759082	3.92325e-185	6.30937e-181	focal adhesion kinase 1	-	-	-	-	GO:0005623//cell;GO:0005634//nucleus;GO:0005737//cytoplasm;GO:0005815//microtubule organizing center;GO:0005925//focal adhesion;GO:0042383//sarcolemma;GO:0043197//dendritic spine;GO:0048471//perinuclear region of cytoplasm	GO:0002020//protease binding;GO:0004198//calcium-dependent cysteine-type endopeptidase activity;GO:0004713//protein tyrosine kinase activity;GO:0004715//non-membrane spanning protein tyrosine kinase activity;GO:0005178//integrin binding;GO:0005524//ATP binding;GO:0042802//identical protein binding	GO:0001525//angiogenesis;GO:0007015//actin filament organization;GO:0007172//signal complex assembly;GO:0007173//epidermal growth factor receptor signaling pathway;GO:0008284//positive regulation of cell proliferation;GO:0009268//response to pH;GO:0010812//negative regulation of cell-substrate adhesion;GO:0021852//pyramidal neuron migration;GO:0030154//cell differentiation;GO:0030155//regulation …
0	BMSK0015906	UPP1	0.830739	0.216378	1.94084	7.48377e-185	1.20354e-180	uridine phosphorylase 1-like isoform X1	Metabolism;Metabolism;Metabolism	Global and overview maps;Nucleotide metabolism;Xenobiotics biodegradation and metabolism	ko01100//Metabolic pathways;ko00240//Pyrimidine metabolism;ko00983//Drug metabolism - other enzymes	K00757;K00757;K00757	GO:0005634//nucleus;GO:0005654//nucleoplasm;GO:0005829//cytosol	GO:0004850//uridine phosphorylase activity	GO:0006139//nucleobase-containing compound metabolic process;GO:0006218//uridine catabolic process;GO:0009166//nucleotide catabolic process;GO:0042149//cellular response to glucose starvation;GO:0043097//pyrimidine nucleoside salvage;GO:0044206//UMP salvage;GO:0046135//pyrimidine nucleoside catabolic process
0	BMSK0006970	AGO2	1.88655	0.826332	1.19095	3.71038e-183	5.96703e-179	argonaute 2 isoform X1	-	-	-	-	GO:0005634//nucleus;GO:0005737//cytoplasm;GO:0005829//cytosol;GO:0016442//RISC complex;GO:0035068//micro-ribonucleoprotein complex;GO:0070578//RISC-loading complex;GO:0071598//neuronal ribonucleoprotein granule;GO:1990124//messenger ribonucleoprotein complex	GO:0004521//endoribonuclease activity;GO:0035197//siRNA binding;GO:0046872//metal ion binding	GO:0007279//pole cell formation;GO:0007349//cellularization;GO:0007367//segment polarity determination;GO:0009047//dosage compensation by hyperactivation of X chromosome;GO:0010526//negative regulation of transposition, RNA-mediated;GO:0016032//viral process;GO:0016246//RNA interference;GO:0030422//production of siRNA involved in RNA interference;GO:0030423//targeting of mRNA for destruction invo…
0	BMSK0012675	GIPC1	1.51548	0.608165	1.31724	2.1392e-182	3.44027e-178	RGS-GAIP interacting protein GIPC	-	-	-	-	GO:0005737//cytoplasm;GO:0005829//cytosol;GO:0005903//brush border;GO:0005938//cell cortex;GO:0008021//synaptic vesicle;GO:0012506//vesicle membrane;GO:0016020//membrane;GO:0030139//endocytic vesicle;GO:0031410//cytoplasmic vesicle;GO:0043197//dendritic spine;GO:0043198//dendritic shaft;GO:0070062//extracellular exosome	GO:0003779//actin binding;GO:0005102//receptor binding;GO:0017022//myosin binding;GO:0030165//PDZ domain binding;GO:0042803//protein homodimerization activity;GO:0045296//cadherin binding	GO:0006605//protein targeting;GO:0007186//G-protein coupled receptor signaling pathway;GO:0007268//synaptic transmission;GO:0014047//glutamate secretion;GO:0030511//positive regulation of transforming growth factor beta receptor signaling pathway;GO:0031647//regulation of protein stability;GO:0032435//negative regulation of proteasomal ubiquitin-dependent protein catabolic process;GO:0032467//pos…
0	BMSK0001854	DOCK9	0.918	0.335016	1.45427	3.54574e-182	5.70226e-178	dedicator of cytokinesis protein 9	-	-	-	-	GO:0005829//cytosol;GO:0012505//endomembrane system;GO:0016020//membrane	GO:0005085//guanyl-nucleotide exchange factor activity;GO:0045296//cadherin binding	GO:0007264//small GTPase mediated signal transduction;GO:0007596//blood coagulation;GO:0043547//positive regulation of GTPase activity
0	BMSK0006130		1.92829	1.02875	0.906427	4.98268e-182	8.01314e-178	R exonuclease 4	-	-	-	-	-	-	-
0	BMSK0013972	ATP6AP1	2.21677	1.53819	0.527227	5.19043e-182	8.34726e-178	uncharacterized protein LOC106115633 isoform X1 [Papilio xuthus]	Metabolism;Human Diseases;Metabolism;Cellular Processes;Cellular Processes;Human Diseases;Human Diseases;Human Diseases;Human Diseases;Human Diseases	Global and overview maps;Infectious diseases;Energy metabolism;Transport and catabolism;Transport and catabolism;Infectious diseases;Infectious diseases;Infectious diseases;Infectious diseases;Immune diseases	ko01100//Metabolic pathways;ko05165//Human papillomavirus infection;ko00190//Oxidative phosphorylation;ko04142//Lysosome;ko04145//Phagosome;ko05110//Vibrio cholerae infection;ko05152//Tuberculosis;ko05120//Epithelial cell signaling in Helicobacter pylori infection;ko05161//Hepatitis B;ko05323//Rheumatoid arthritis	K03662;K03662;K03662;K03662;K03662;K03662;K03662;K03662;K03662;K03662	GO:0005789//endoplasmic reticulum membrane;GO:0016021//integral component of membrane;GO:0033116//endoplasmic reticulum-Golgi intermediate compartment membrane;GO:0033180//proton-transporting V-type ATPase, V1 domain;GO:0033181//plasma membrane proton-transporting V-type ATPase complex	GO:0005524//ATP binding;GO:0017137//Rab GTPase binding;GO:0046933//proton-transporting ATP synthase activity, rotational mechanism;GO:0046961//proton-transporting ATPase activity, rotational mechanism	GO:0006879//cellular iron ion homeostasis;GO:0015991//ATP hydrolysis coupled proton transport;GO:0030641//regulation of cellular pH;GO:0036295//cellular response to increased oxygen levels;GO:0045669//positive regulation of osteoblast differentiation;GO:0045780//positive regulation of bone resorption;GO:0045851//pH reduction;GO:0045921//positive regulation of exocytosis;GO:0051656//establishment …
0	BMSK0010860		2.05844	1.15156	0.837963	1.04061e-181	1.67351e-177	DH-ubiquinone oxidoreductase subunit B14.7	Metabolism;Organismal Systems;Human Diseases;Human Diseases;Human Diseases;Metabolism;Human Diseases;Organismal Systems	Global and overview maps;Environmental adaptation;Neurodegenerative diseases;Neurodegenerative diseases;Neurodegenerative diseases;Energy metabolism;Endocrine and metabolic diseases;Nervous system	ko01100//Metabolic pathways;ko04714//Thermogenesis;ko05016//Huntington disease;ko05010//Alzheimer disease;ko05012//Parkinson disease;ko00190//Oxidative phosphorylation;ko04932//Non-alcoholic fatty liver disease (NAFLD);ko04723//Retrograde endocannabinoid signaling	K03956;K03956;K03956;K03956;K03956;K03956;K03956;K03956	-	-	-
0	BMSK0004798		1.86635	1.13997	0.711215	1.7826e-181	2.86677e-177	uncharacterized protein LOC101744971	-	-	-	-	-	-	-
0	BMSK0012278	Prosbeta3	3.75845	2.59549	0.534132	1.01375e-180	1.63032e-176	ABF51431.1 proteasome beta 3 subunit	Genetic Information Processing	Folding, sorting and degradation	ko03050//Proteasome	K02735	GO:0000502//proteasome complex;GO:0005634//nucleus;GO:0005654//nucleoplasm;GO:0005737//cytoplasm;GO:0005829//cytosol;GO:0005839//proteasome core complex;GO:0019774//proteasome core complex, beta-subunit complex	GO:0004175//endopeptidase activity;GO:0004298//threonine-type endopeptidase activity	GO:0007623//circadian rhythm;GO:0008063//Toll signaling pathway;GO:0010498//proteasomal protein catabolic process;GO:0010499//proteasomal ubiquitin-independent protein catabolic process;GO:0043161//proteasome-mediated ubiquitin-dependent protein catabolic process
0	BMSK0005104	sup-17	2.16172	1.37444	0.653338	1.47935e-180	2.37909e-176	disintegrin and metalloproteinase domain-containing protein 10	Human Diseases;Human Diseases	Neurodegenerative diseases;Infectious diseases	ko05010//Alzheimer disease;ko05120//Epithelial cell signaling in Helicobacter pylori infection	K06704;K06704	GO:0005886//plasma membrane;GO:0016021//integral component of membrane;GO:0016323//basolateral plasma membrane;GO:0030659//cytoplasmic vesicle membrane	GO:0004222//metalloendopeptidase activity;GO:0008237//metallopeptidase activity;GO:0046872//metal ion binding	GO:0001708//cell fate specification;GO:0006509//membrane protein ectodomain proteolysis;GO:0007219//Notch signaling pathway;GO:0009792//embryo development ending in birth or egg hatching;GO:0030511//positive regulation of transforming growth factor beta receptor signaling pathway;GO:0040025//vulval development;GO:0042661//regulation of mesodermal cell fate specification;GO:0045138//nematode male …
0	BMSK0014510	AP2S1	1.67529	0.985029	0.766173	2.51924e-180	4.05144e-176	XP 004925710.1 AP-2 complex subunit sigma	Human Diseases;Cellular Processes;Organismal Systems;Organismal Systems	Neurodegenerative diseases;Transport and catabolism;Nervous system;Excretory system	ko05016//Huntington disease;ko04144//Endocytosis;ko04721//Synaptic vesicle cycle;ko04961//Endocrine and other factor-regulated calcium reabsorption	K11827;K11827;K11827;K11827	GO:0030122//AP-2 adaptor complex	GO:0008565//protein transporter activity	GO:0006886//intracellular protein transport;GO:0006897//endocytosis
0	BMSK0006044		1.61825	0.882432	0.87488	6.78392e-180	1.09099e-175	NF-kappa-B inhibitor zeta [Operophtera brumata]	-	-	-	-	-	-	-
0	BMSK0014876	kay	1.49393	1.09605	0.446794	1.03522e-179	1.66484e-175	transcription factor kayak, isoforms A/B/F isoform X3 [Papilio xuthus]	Environmental Information Processing;Organismal Systems;Cellular Processes	Signal transduction;Immune system;Cell growth and death	ko04013//MAPK signaling pathway - fly;ko04624//Toll and Imd signaling pathway;ko04214//Apoptosis - fly	K09031;K09031;K09031	GO:0005634//nucleus	GO:0003677//DNA binding;GO:0003700//transcription factor activity, sequence-specific DNA binding	GO:0006357//regulation of transcription from RNA polymerase II promoter;GO:0009792//embryo development ending in birth or egg hatching
0	BMSK0009651		0.774754	0.221044	1.8094	6.97897e-179	1.12236e-174	sarcoplasmic calcium-binding protein	-	-	-	-	-	-	-
0	BMSK0013014		3.21317	2.19028	0.55288	7.24312e-179	1.16484e-174	XP 004927506.1 uncharacterized protein LOC101744756	-	-	-	-	-	-	-
0	BMSK0001106	chrb	1.54565	0.695708	1.15166	2.84977e-178	4.583e-174	protein charybde-like [Papilio polytes]	-	-	-	-	GO:0005737//cytoplasm	-	GO:0006915//apoptotic process;GO:0006979//response to oxidative stress;GO:0008258//head involution;GO:0009968//negative regulation of signal transduction;GO:0032006//regulation of TOR signaling;GO:0045926//negative regulation of growth
0	BMSK0008543		2.7159	2.0257	0.423011	3.62438e-177	5.82873e-173	uncharacterized protein LOC105841250	-	-	-	-	-	-	-
0	BMSK0012853	Sh3beta	1.39141	0.744315	0.90256	7.2261e-177	1.1621e-172	XP 004926516.1 SH3 domain-binding glutamic acid-rich protein homolog	-	-	-	-	-	GO:0017124//SH3 domain binding	-
0	BMSK0011872	cfaD	2.94136	1.99558	0.559672	1.85168e-176	2.97788e-172	XP 004926025.1 digestive cysteine proteinase 1 isoform X2	-	-	-	-	GO:0005576//extracellular region;GO:0005615//extracellular space;GO:0005764//lysosome;GO:0031410//cytoplasmic vesicle	GO:0004197//cysteine-type endopeptidase activity	GO:0030435//sporulation resulting in formation of a cellular spore;GO:0031288//sorocarp morphogenesis;GO:0051603//proteolysis involved in cellular protein catabolic process;GO:0072659//protein localization to plasma membrane;GO:1903665//negative regulation of asexual reproduction;GO:1903669//positive regulation of chemorepellent activity
0	BMSK0011009	XNP	2.36748	1.67983	0.495035	3.59142e-174	5.77572e-170	uncharacterized protein LOC101739897	-	-	-	-	GO:0000775//chromosome, centromeric region;GO:0000792//heterochromatin;GO:0005634//nucleus;GO:0005700//polytene chromosome;GO:0005722//beta-heterochromatin;GO:0042585//germinal vesicle	GO:0003677//DNA binding;GO:0004386//helicase activity;GO:0005524//ATP binding;GO:0016887//ATPase activity	GO:0006281//DNA repair;GO:0006336//DNA replication-independent nucleosome assembly;GO:0007399//nervous system development;GO:0007411//axon guidance;GO:0008347//glial cell migration;GO:0046328//regulation of JNK cascade;GO:0051276//chromosome organization;GO:0070868//heterochromatin organization involved in chromatin silencing;GO:0097193//intrinsic apoptotic signaling pathway
0	BMSK0013295		2.04469	1.51703	0.430631	3.66102e-174	5.88765e-170	XP 012551384.1 uncharacterized protein LOC101746356 isoform X3	-	-	-	-	-	-	-
0	BMSK0007052	D11DS	2.0458	1.15015	0.830837	3.4351e-173	5.52432e-169	fatty acid desaturase	Organismal Systems;Environmental Information Processing;Metabolism;Organismal Systems;Metabolism	Aging;Signal transduction;Global and overview maps;Endocrine system;Lipid metabolism	ko04212//Longevity regulating pathway - worm;ko04152//AMPK signaling pathway;ko01212//Fatty acid metabolism;ko03320//PPAR signaling pathway;ko01040//Biosynthesis of unsaturated fatty acids	K00507;K00507;K00507;K00507;K00507	GO:0005789//endoplasmic reticulum membrane;GO:0016021//integral component of membrane	GO:0017105//acyl-CoA delta11-desaturase activity;GO:0046872//metal ion binding	GO:0006633//fatty acid biosynthetic process
0	BMSK0009084	Cdlc2	5.42237	4.11677	0.39741	4.15323e-173	6.67923e-169	dynein light chain 2, cytoplasmic	Organismal Systems	Excretory system	ko04962//Vasopressin-regulated water reabsorption	K10418	GO:0005737//cytoplasm;GO:0005868//cytoplasmic dynein complex;GO:0005874//microtubule;GO:0030286//dynein complex	GO:0003774//motor activity;GO:0042623//ATPase activity, coupled;GO:0045505//dynein intermediate chain binding;GO:0051959//dynein light intermediate chain binding	GO:0007018//microtubule-based movement;GO:2000582//positive regulation of ATP-dependent microtubule motor activity, plus-end-directed
0	BMSK0008752	ESYT1	1.79982	0.951236	0.919979	6.90443e-173	1.11037e-168	extended synaptotagmin-1 isoform X2	-	-	-	-	GO:0005886//plasma membrane;GO:0030176//integral component of endoplasmic reticulum membrane	GO:0008289//lipid binding;GO:0046872//metal ion binding	GO:0006869//lipid transport
0	BMSK0006816	PRDX5	2.21866	1.53456	0.531863	1.2002e-172	1.93016e-168	peroxiredoxin	Cellular Processes	Transport and catabolism	ko04146//Peroxisome	K11187	GO:0005615//extracellular space;GO:0005634//nucleus;GO:0005737//cytoplasm;GO:0005739//mitochondrion;GO:0005759//mitochondrial matrix;GO:0005777//peroxisome;GO:0005782//peroxisomal matrix;GO:0005829//cytosol;GO:0031410//cytoplasmic vesicle;GO:0043231//intracellular membrane-bounded organelle;GO:0048471//perinuclear region of cytoplasm;GO:0070062//extracellular exosome	GO:0001016//RNA polymerase III regulatory region DNA binding;GO:0004601//peroxidase activity;GO:0005102//receptor binding;GO:0008379//thioredoxin peroxidase activity;GO:0016209//antioxidant activity;GO:0043027//cysteine-type endopeptidase inhibitor activity involved in apoptotic process;GO:0046983//protein dimerization activity;GO:0051920//peroxiredoxin activity;GO:0072541//peroxynitrite reductas…	GO:0006954//inflammatory response;GO:0006979//response to oxidative stress;GO:0016480//negative regulation of transcription from RNA polymerase III promoter;GO:0032967//positive regulation of collagen biosynthetic process;GO:0034599//cellular response to oxidative stress;GO:0034614//cellular response to reactive oxygen species;GO:0042744//hydrogen peroxide catabolic process;GO:0043066//negative r…
0	BMSK0004959	ATPsynbeta	3.08201	2.06644	0.576719	1.47338e-172	2.36949e-168	H+ transporting ATP synthase beta subunit isoform 1	Metabolism;Organismal Systems;Human Diseases;Human Diseases;Human Diseases;Metabolism	Global and overview maps;Environmental adaptation;Neurodegenerative diseases;Neurodegenerative diseases;Neurodegenerative diseases;Energy metabolism	ko01100//Metabolic pathways;ko04714//Thermogenesis;ko05016//Huntington disease;ko05010//Alzheimer disease;ko05012//Parkinson disease;ko00190//Oxidative phosphorylation	K02133;K02133;K02133;K02133;K02133;K02133	GO:0000275//mitochondrial proton-transporting ATP synthase complex, catalytic core F(1);GO:0005739//mitochondrion	GO:0005524//ATP binding;GO:0046933//proton-transporting ATP synthase activity, rotational mechanism;GO:0046961//proton-transporting ATPase activity, rotational mechanism	GO:0015986//ATP synthesis coupled proton transport;GO:1902600//hydrogen ion transmembrane transport
0	BMSK0002207		1.04571	0.544112	0.942513	3.87109e-172	6.22548e-168	asparagine synthetase domain-containing protein CG17486 isoform X1	-	-	-	-	-	GO:0004066//asparagine synthase (glutamine-hydrolyzing) activity	GO:0006529//asparagine biosynthetic process;GO:0006541//glutamine metabolic process
0	BMSK0006840	Syne1	2.37675	1.39773	0.765901	1.27477e-171	2.05008e-167	nesprin-1-like isoform X2	-	-	-	-	GO:0000932//cytoplasmic mRNA processing body;GO:0005635//nuclear envelope;GO:0005640//nuclear outer membrane;GO:0005654//nucleoplasm;GO:0005730//nucleolus;GO:0005737//cytoplasm;GO:0005794//Golgi apparatus;GO:0005819//spindle;GO:0016021//integral component of membrane;GO:0030017//sarcomere;GO:0030496//midbody;GO:0031965//nuclear membrane;GO:0034993//LINC complex;GO:0043197//dendritic spine;GO:0044…	GO:0003779//actin binding;GO:0005102//receptor binding;GO:0005521//lamin binding;GO:0019899//enzyme binding;GO:0042802//identical protein binding;GO:0042803//protein homodimerization activity;GO:0051015//actin filament binding	GO:0002053//positive regulation of mesenchymal cell proliferation;GO:0007030//Golgi organization;GO:0007097//nuclear migration;GO:0007283//spermatogenesis;GO:0042692//muscle cell differentiation;GO:0048260//positive regulation of receptor-mediated endocytosis;GO:0048814//regulation of dendrite morphogenesis;GO:0051642//centrosome localization;GO:0090286//cytoskeletal anchoring at nuclear membrane…
0	BMSK0013677		1.34184	0.652518	1.04013	4.7746e-171	7.67851e-167	Lysosome membrane protein 2 [Papilio xuthus]	-	-	-	-	-	-	-
0	BMSK0001450	porin	8.75709	6.60109	0.407748	1.80364e-169	2.90062e-165	voltage-dependent anion-selective channel isoform X1	Human Diseases;Human Diseases;Human Diseases;Environmental Information Processing;Environmental Information Processing;Cellular Processes;Cellular Processes;Organismal Systems;Organismal Systems;Cellular Processes	Neurodegenerative diseases;Neurodegenerative diseases;Infectious diseases;Signal transduction;Signal transduction;Cell growth and death;Cell growth and death;Immune system;Digestive system;Cell growth and death	ko05016//Huntington disease;ko05012//Parkinson disease;ko05166//HTLV-I infection;ko04020//Calcium signaling pathway;ko04022//cGMP - PKG signaling pathway;ko04218//Cellular senescence;ko04217//Necroptosis;ko04621//NOD-like receptor signaling pathway;ko04979//Cholesterol metabolism;ko04216//Ferroptosis	K15040;K15040;K15040;K15040;K15040;K15040;K15040;K15040;K15040;K15040	GO:0005739//mitochondrion;GO:0005741//mitochondrial outer membrane;GO:0016006//Nebenkern;GO:0046930//pore complex	GO:0008308//voltage-gated anion channel activity;GO:0015288//porin activity	GO:0006811//ion transport;GO:0006839//mitochondrial transport;GO:0007005//mitochondrion organization;GO:0007291//sperm individualization;GO:0007602//phototransduction;GO:0030382//sperm mitochondrion organization
0	BMSK0011582	psmB5	2.574	1.6398	0.650488	4.15846e-169	6.68763e-165	XP 004922586.1 proteasome subunit beta type-5	Genetic Information Processing	Folding, sorting and degradation	ko03050//Proteasome	K02737	GO:0005634//nucleus;GO:0005737//cytoplasm;GO:0005839//proteasome core complex;GO:0019774//proteasome core complex, beta-subunit complex	GO:0004175//endopeptidase activity;GO:0004298//threonine-type endopeptidase activity	GO:0006508//proteolysis;GO:0010498//proteasomal protein catabolic process;GO:0010499//proteasomal ubiquitin-independent protein catabolic process;GO:0043161//proteasome-mediated ubiquitin-dependent protein catabolic process
0	BMSK0015907	Mctp	1.693	0.885474	0.935061	2.28586e-167	3.67613e-163	XP 021209292.1 multiple C2 and transmembrane domain-containing protein 1 isoform X4	-	-	-	-	GO:0005789//endoplasmic reticulum membrane;GO:0016021//integral component of membrane	GO:0005509//calcium ion binding	GO:0046928//regulation of neurotransmitter secretion;GO:0048168//regulation of neuronal synaptic plasticity
0	BMSK0007807	Rrp1	2.46097	1.75885	0.484595	1.50469e-166	2.41984e-162	D -(apurinic or apyrimidinic site) lyase	Genetic Information Processing	Replication and repair	ko03410//Base excision repair	K10771	GO:0005634//nucleus	GO:0003677//DNA binding;GO:0003906//DNA-(apurinic or apyrimidinic site) lyase activity;GO:0004528//phosphodiesterase I activity;GO:0008311//double-stranded DNA 3'-5' exodeoxyribonuclease activity;GO:0008408//3'-5' exonuclease activity;GO:0046872//metal ion binding;GO:0052720//apurinic/apyrimidinic endodeoxyribonuclease activity	GO:0006284//base-excision repair
0	BMSK0004803	VHA14	2.35501	1.4384	0.71127	2.94872e-166	4.74213e-162	vacuolar ATP synthase subunit F	Metabolism;Human Diseases;Metabolism;Environmental Information Processing;Cellular Processes;Human Diseases;Human Diseases;Organismal Systems;Human Diseases;Organismal Systems	Global and overview maps;Infectious diseases;Energy metabolism;Signal transduction;Transport and catabolism;Infectious diseases;Infectious diseases;Nervous system;Immune diseases;Excretory system	ko01100//Metabolic pathways;ko05165//Human papillomavirus infection;ko00190//Oxidative phosphorylation;ko04150//mTOR signaling pathway;ko04145//Phagosome;ko05110//Vibrio cholerae infection;ko05120//Epithelial cell signaling in Helicobacter pylori infection;ko04721//Synaptic vesicle cycle;ko05323//Rheumatoid arthritis;ko04966//Collecting duct acid secretion	K02151;K02151;K02151;K02151;K02151;K02151;K02151;K02151;K02151;K02151	GO:0033180//proton-transporting V-type ATPase, V1 domain	GO:0046961//proton-transporting ATPase activity, rotational mechanism	GO:0015991//ATP hydrolysis coupled proton transport
0	BMSK0007285	TMEM50A	1.51193	0.840525	0.847028	1.31487e-165	2.11458e-161	transmembrane protein 50A [Plutella xylostella]	-	-	-	-	GO:0005783//endoplasmic reticulum;GO:0016021//integral component of membrane;GO:0043025//neuronal cell body;GO:0097386//glial cell projection	-	GO:0032511//late endosome to vacuole transport via multivesicular body sorting pathway
0	BMSK0012210	KLF15	0.78625	0.230017	1.77325	3.11225e-165	5.00512e-161	Uncharacterized protein OBRU01 22450 [Operophtera brumata]	-	-	-	-	-	-	-
0	BMSK0009697		1.14372	0.426297	1.4238	4.53743e-165	7.2971e-161	uncharacterized protein LOC105842669	-	-	-	-	-	-	-
0	BMSK0012074		1.49143	0.744242	1.00286	1.11036e-164	1.78568e-160	XP 004929607.1 UPF0729 protein AAEL015238	-	-	-	-	-	-	-
0	BMSK0003567	Rap1	2.4063	1.74036	0.467431	2.59795e-164	4.17803e-160	ras protein	Environmental Information Processing;Environmental Information Processing;Environmental Information Processing;Environmental Information Processing;Cellular Processes;Cellular Processes;Organismal Systems;Human Diseases;Organismal Systems;Organismal Systems;Organismal Systems;Human Diseases;Organismal Systems;Organismal Systems	Signal transduction;Signal transduction;Signal transduction;Signal transduction;Cellular community - eukaryotes;Cellular community - eukaryotes;Digestive system;Endocrine and metabolic diseases;Immune system;Immune system;Nervous system;Cancers;Nervous system;Immune system	ko04024//cAMP signaling pathway;ko04010//MAPK signaling pathway;ko04014//Ras signaling pathway;ko04015//Rap1 signaling pathway;ko04510//Focal adhesion;ko04530//Tight junction;ko04972//Pancreatic secretion;ko04934//Cushing syndrome;ko04611//Platelet activation;ko04062//Chemokine signaling pathway;ko04722//Neurotrophin signaling pathway;ko05211//Renal cell carcinoma;ko04720//Long-term potentiation;…	K04353;K04353;K04353;K04353;K04353;K04353;K04353;K04353;K04353;K04353;K04353;K04353;K04353;K04353	GO:0005886//plasma membrane;GO:0031252//cell leading edge	GO:0003924//GTPase activity;GO:0005525//GTP binding	GO:0006930//substrate-dependent cell migration, cell extension;GO:0007391//dorsal closure;GO:0007465//R7 cell fate commitment;GO:0007601//visual perception;GO:0008293//torso signaling pathway;GO:0016476//regulation of embryonic cell shape;GO:0022409//positive regulation of cell-cell adhesion;GO:0030713//ovarian follicle cell stalk formation;GO:0030718//germ-line stem cell population maintenance;G…
0	BMSK0012801	Sec63	1.7183	0.815148	1.07585	1.82867e-163	2.94086e-159	AFC01233.1 DnaJ-19	Genetic Information Processing;Genetic Information Processing	Folding, sorting and degradation;Folding, sorting and degradation	ko04141//Protein processing in endoplasmic reticulum;ko03060//Protein export	K09540;K09540	GO:0005783//endoplasmic reticulum;GO:0016020//membrane;GO:0016021//integral component of membrane;GO:0031207//Sec62/Sec63 complex	GO:0008565//protein transporter activity	GO:0001889//liver development;GO:0006614//SRP-dependent cotranslational protein targeting to membrane;GO:0006620//posttranslational protein targeting to membrane;GO:0006807//nitrogen compound metabolic process;GO:0010259//multicellular organism aging;GO:0031204//posttranslational protein targeting to membrane, translocation
0	BMSK0002766	CHD1	2.90057	2.17817	0.413223	4.81669e-163	7.74621e-159	uncharacterized protein LOC101741261 isoform X1	-	-	-	-	GO:0005634//nucleus;GO:0005694//chromosome	GO:0003677//DNA binding;GO:0004386//helicase activity;GO:0005524//ATP binding	GO:0006325//chromatin organization
0	BMSK0013608	Oca2	0.906742	0.339963	1.41531	1.03228e-162	1.66012e-158	P protein-like isoform X1	-	-	-	-	GO:0016021//integral component of membrane;GO:0033162//melanosome membrane	-	GO:0055085//transmembrane transport
0	BMSK0006728	arpc1a-b	3.53381	2.66631	0.406377	1.30108e-162	2.0924e-158	suppressor of profilin 2	Cellular Processes;Cellular Processes;Organismal Systems;Human Diseases;Human Diseases;Human Diseases;Human Diseases	Transport and catabolism;Cell motility;Immune system;Infectious diseases;Infectious diseases;Infectious diseases;Infectious diseases	ko04144//Endocytosis;ko04810//Regulation of actin cytoskeleton;ko04666//Fc gamma R-mediated phagocytosis;ko05100//Bacterial invasion of epithelial cells;ko05132//Salmonella infection;ko05131//Shigellosis;ko05130//Pathogenic Escherichia coli infection	K05757;K05757;K05757;K05757;K05757;K05757;K05757	GO:0005634//nucleus;GO:0005737//cytoplasm;GO:0005885//Arp2/3 protein complex;GO:0035861//site of double-strand break	GO:0003779//actin binding	GO:0034314//Arp2/3 complex-mediated actin nucleation
0	BMSK0009382	Gns	2.05345	1.18334	0.79518	4.58085e-162	7.36692e-158	N-acetylglucosamine-6-sulfatase	Metabolism;Cellular Processes;Metabolism	Global and overview maps;Transport and catabolism;Glycan biosynthesis and metabolism	ko01100//Metabolic pathways;ko04142//Lysosome;ko00531//Glycosaminoglycan degradation	K01137;K01137;K01137	GO:0005764//lysosome	GO:0005539//glycosaminoglycan binding;GO:0008449//N-acetylglucosamine-6-sulfatase activity;GO:0008484//sulfuric ester hydrolase activity;GO:0043199//sulfate binding;GO:0046872//metal ion binding	GO:0042340//keratan sulfate catabolic process
0	BMSK0014087	Prosalpha2	5.39633	4.00429	0.430434	9.55975e-162	1.5374e-157	proteasome 25 kDa subunit	Genetic Information Processing	Folding, sorting and degradation	ko03050//Proteasome	K02726	GO:0000502//proteasome complex;GO:0005634//nucleus;GO:0005654//nucleoplasm;GO:0005737//cytoplasm;GO:0005829//cytosol;GO:0005839//proteasome core complex;GO:0019773//proteasome core complex, alpha-subunit complex	GO:0004175//endopeptidase activity;GO:0004298//threonine-type endopeptidase activity	GO:0007623//circadian rhythm;GO:0008063//Toll signaling pathway;GO:0010498//proteasomal protein catabolic process;GO:0010499//proteasomal ubiquitin-independent protein catabolic process;GO:0043161//proteasome-mediated ubiquitin-dependent protein catabolic process
0	BMSK0002591	Sqstm1	1.49061	1.10525	0.431527	1.01483e-161	1.63205e-157	sequestosome-1 isoform X2	Cellular Processes;Human Diseases;Cellular Processes;Cellular Processes;Organismal Systems	Cell growth and death;Cardiovascular diseases;Cell growth and death;Transport and catabolism;Development	ko04218//Cellular senescence;ko05418//Fluid shear stress and atherosclerosis;ko04217//Necroptosis;ko04137//Mitophagy - animal;ko04380//Osteoclast differentiation	K14381;K14381;K14381;K14381;K14381	GO:0000407//pre-autophagosomal structure;GO:0000932//cytoplasmic mRNA processing body;GO:0005739//mitochondrion;GO:0005770//late endosome;GO:0005776//autophagosome;GO:0005783//endoplasmic reticulum;GO:0005829//cytosol;GO:0016235//aggresome;GO:0016605//PML body;GO:0030017//sarcomere;GO:0044753//amphisome;GO:0044754//autolysosome;GO:0097225//sperm midpiece;GO:0097413//Lewy body	GO:0005080//protein kinase C binding;GO:0008270//zinc ion binding;GO:0031625//ubiquitin protein ligase binding;GO:0035255//ionotropic glutamate receptor binding;GO:0042169//SH2 domain binding;GO:0042803//protein homodimerization activity;GO:0043130//ubiquitin binding;GO:0070530//K63-linked polyubiquitin binding	GO:0000122//negative regulation of transcription from RNA polymerase II promoter;GO:0000423//macromitophagy;GO:0001934//positive regulation of protein phosphorylation;GO:0002376//immune system process;GO:0002931//response to ischemia;GO:0006914//autophagy;GO:0006915//apoptotic process;GO:0007005//mitochondrion organization;GO:0007032//endosome organization;GO:0016236//macroautophagy;GO:0030154//c…
0	BMSK0005552	ine	0.981022	0.469248	1.06393	3.30749e-161	5.3191e-157	sodium- and chloride-dependent GABA transporter ine	Organismal Systems	Nervous system	ko04727//GABAergic synapse	K05039	GO:0005886//plasma membrane;GO:0016021//integral component of membrane;GO:0016323//basolateral plasma membrane	GO:0005034//osmosensor activity;GO:0005328//neurotransmitter:sodium symporter activity	GO:0006836//neurotransmitter transport;GO:0009414//response to water deprivation;GO:0019226//transmission of nerve impulse;GO:0042065//glial cell growth;GO:0042066//perineurial glial growth;GO:0047484//regulation of response to osmotic stress;GO:0050891//multicellular organismal water homeostasis
0	BMSK0007502	LITAF	1.46827	0.631817	1.21654	6.94895e-161	1.11753e-156	LITAF-like zinc ribbon domain	Cellular Processes	Transport and catabolism	ko04142//Lysosome	K19363	GO:0000139//Golgi membrane;GO:0005634//nucleus;GO:0005765//lysosomal membrane;GO:0009898//cytoplasmic side of plasma membrane;GO:0098559//cytoplasmic side of early endosome membrane;GO:0098560//cytoplasmic side of late endosome membrane;GO:0098574//cytoplasmic side of lysosomal membrane	GO:0003677//DNA binding;GO:0005125//cytokine activity;GO:0008270//zinc ion binding	GO:0001816//cytokine production;GO:0019953//sexual reproduction
0	BMSK0009489	Arpc3	1.58084	0.832534	0.925113	1.38876e-160	2.2334e-156	Arp2/3 complex subunit	Cellular Processes;Cellular Processes;Organismal Systems;Human Diseases;Human Diseases;Human Diseases;Human Diseases	Transport and catabolism;Cell motility;Immune system;Infectious diseases;Infectious diseases;Infectious diseases;Infectious diseases	ko04144//Endocytosis;ko04810//Regulation of actin cytoskeleton;ko04666//Fc gamma R-mediated phagocytosis;ko05100//Bacterial invasion of epithelial cells;ko05132//Salmonella infection;ko05131//Shigellosis;ko05130//Pathogenic Escherichia coli infection	K05756;K05756;K05756;K05756;K05756;K05756;K05756	GO:0005634//nucleus;GO:0005737//cytoplasm;GO:0005885//Arp2/3 protein complex;GO:0030027//lamellipodium;GO:0031252//cell leading edge;GO:0031941//filamentous actin;GO:0035861//site of double-strand break	GO:0005200//structural constituent of cytoskeleton;GO:0051015//actin filament binding	GO:0034314//Arp2/3 complex-mediated actin nucleation;GO:1990090//cellular response to nerve growth factor stimulus
0	BMSK0009673	ct	1.06369	0.498677	1.0929	1.46349e-160	2.35358e-156	homeobox protein cut isoform X2	-	-	-	-	GO:0000139//Golgi membrane;GO:0005634//nucleus	GO:0000976//transcription regulatory region sequence-specific DNA binding;GO:0000977//RNA polymerase II regulatory region sequence-specific DNA binding;GO:0003677//DNA binding	GO:0000122//negative regulation of transcription from RNA polymerase II promoter;GO:0006355//regulation of transcription, DNA-templated;GO:0007417//central nervous system development;GO:0007422//peripheral nervous system development;GO:0007424//open tracheal system development;GO:0007443//Malpighian tubule morphogenesis;GO:0007469//antennal development;GO:0007605//sensory perception of sound;GO:0…
0	BMSK0006078		0.912748	0.465256	0.972194	3.37816e-160	5.43276e-156	Major Facilitator Superfamily	-	-	-	-	-	-	-
0	BMSK0002067	zipt-7.2	2.01821	1.14548	0.81712	7.25435e-160	1.16664e-155	histidine-rich membrane protein KE4 homolog 2 [Papilio machaon]	-	-	-	-	GO:0005623//cell;GO:0016021//integral component of membrane	GO:0005385//zinc ion transmembrane transporter activity	GO:0006882//cellular zinc ion homeostasis;GO:0071577//zinc II ion transmembrane transport
0	BMSK0013784		1.28716	0.648405	0.989225	1.50842e-159	2.42584e-155	thyroid receptor-interacting protein 11-like	-	-	-	-	-	-	-
0	BMSK0009275	Flo2	1.81516	1.02357	0.82649	4.75546e-159	7.64774e-155	flotillin-2 isoform X2	Organismal Systems	Endocrine system	ko04910//Insulin signaling pathway	K07192	GO:0005737//cytoplasm;GO:0005829//cytosol;GO:0005886//plasma membrane;GO:0016600//flotillin complex	GO:0005198//structural molecule activity	GO:0007155//cell adhesion;GO:0035011//melanotic encapsulation of foreign target;GO:0035593//positive regulation of Wnt signaling pathway by establishment of Wnt protein localization to extracellular region;GO:0061357//positive regulation of Wnt protein secretion
0	BMSK0007055	Atp5f1d	2.6066	1.67412	0.638767	4.94661e-159	7.95514e-155	H+ transporting ATP synthase delta subunit	Metabolism;Organismal Systems;Human Diseases;Human Diseases;Human Diseases;Metabolism	Global and overview maps;Environmental adaptation;Neurodegenerative diseases;Neurodegenerative diseases;Neurodegenerative diseases;Energy metabolism	ko01100//Metabolic pathways;ko04714//Thermogenesis;ko05016//Huntington disease;ko05010//Alzheimer disease;ko05012//Parkinson disease;ko00190//Oxidative phosphorylation	K02134;K02134;K02134;K02134;K02134;K02134	GO:0000275//mitochondrial proton-transporting ATP synthase complex, catalytic core F(1);GO:0005743//mitochondrial inner membrane;GO:0005753//mitochondrial proton-transporting ATP synthase complex;GO:0045259//proton-transporting ATP synthase complex;GO:0045261//proton-transporting ATP synthase complex, catalytic core F(1)	GO:0044877//macromolecular complex binding;GO:0046933//proton-transporting ATP synthase activity, rotational mechanism	GO:0006754//ATP biosynthetic process;GO:0009060//aerobic respiration;GO:0015986//ATP synthesis coupled proton transport;GO:0033615//mitochondrial proton-transporting ATP synthase complex assembly;GO:0046034//ATP metabolic process;GO:1904638//response to resveratrol
0	BMSK0007565		1.10113	0.718887	0.615148	6.65889e-159	1.07088e-154	cytochrome b561 isoform X3	-	-	-	-	-	-	-
0	BMSK0002812	HIVEP1	1.56591	0.905691	0.789912	1.2106e-158	1.94689e-154	uncharacterized protein LOC101737452	-	-	-	-	GO:0005634//nucleus;GO:0005654//nucleoplasm;GO:0005739//mitochondrion;GO:0016604//nuclear body	GO:0000980//RNA polymerase II distal enhancer sequence-specific DNA binding;GO:0000981//RNA polymerase II transcription factor activity, sequence-specific DNA binding;GO:0001227//transcriptional repressor activity, RNA polymerase II transcription regulatory region sequence-specific binding;GO:0003677//DNA binding;GO:0046872//metal ion binding	GO:0000122//negative regulation of transcription from RNA polymerase II promoter
0	BMSK0007740	CYB5R2	1.2986	0.51987	1.32073	1.21903e-158	1.96045e-154	DH-cytochrome b5 reductase 2 isoform X3	Metabolism	Carbohydrate metabolism	ko00520//Amino sugar and nucleotide sugar metabolism	K00326	GO:0016021//integral component of membrane	GO:0004128//cytochrome-b5 reductase activity, acting on NAD(P)H;GO:0071949//FAD binding	GO:0016126//sterol biosynthetic process
0	BMSK0001050		1.57841	1.07323	0.556513	1.48802e-157	2.39304e-153	talin-1	-	-	-	-	-	-	-
0	BMSK0003823	Jupiter	0.866289	0.429556	1.012	2.48292e-156	3.99304e-152	microtubule-associated protein Jupiter isoform X2	-	-	-	-	GO:0005634//nucleus;GO:0005819//spindle;GO:0005829//cytosol;GO:0005874//microtubule;GO:0005875//microtubule associated complex	GO:0005200//structural constituent of cytoskeleton;GO:0008017//microtubule binding	GO:0031116//positive regulation of microtubule polymerization
0	BMSK0000511	Phgdh	2.32842	1.74634	0.415019	2.88448e-156	4.63882e-152	D-3-phosphoglycerate dehydrogenase	Metabolism;Metabolism;Metabolism;Metabolism	Global and overview maps;Global and overview maps;Global and overview maps;Amino acid metabolism	ko01100//Metabolic pathways;ko01200//Carbon metabolism;ko01230//Biosynthesis of amino acids;ko00260//Glycine, serine and threonine metabolism	K00058;K00058;K00058;K00058	GO:0043209//myelin sheath	GO:0004617//phosphoglycerate dehydrogenase activity;GO:0051287//NAD binding	GO:0006520//cellular amino acid metabolic process;GO:0006541//glutamine metabolic process;GO:0006544//glycine metabolic process;GO:0006563//L-serine metabolic process;GO:0006564//L-serine biosynthetic process;GO:0006566//threonine metabolic process;GO:0009448//gamma-aminobutyric acid metabolic process;GO:0010468//regulation of gene expression;GO:0019530//taurine metabolic process;GO:0021510//spin…
0	BMSK0014234	GA B	2.33475	1.81091	0.366553	7.68832e-156	1.23644e-151	XP 012552876.1 neutral alpha-glucosidase AB-like isoform X1	Metabolism;Genetic Information Processing;Metabolism	Global and overview maps;Folding, sorting and degradation;Glycan biosynthesis and metabolism	ko01100//Metabolic pathways;ko04141//Protein processing in endoplasmic reticulum;ko00510//N-Glycan biosynthesis	K05546;K05546;K05546	GO:0005794//Golgi apparatus;GO:0017177//glucosidase II complex;GO:0042470//melanosome;GO:0043231//intracellular membrane-bounded organelle	GO:0030246//carbohydrate binding;GO:0033919//glucan 1,3-alpha-glucosidase activity;GO:0090599//alpha-glucosidase activity	GO:0005975//carbohydrate metabolic process;GO:0006491//N-glycan processing
0	BMSK0007638	SELENOF	2.07559	1.21266	0.775344	3.94982e-155	6.3521e-151	selenoprotein F	-	-	-	-	GO:0005788//endoplasmic reticulum lumen	-	-
0	BMSK0007895	mre11	2.32152	1.60657	0.531089	2.10685e-154	3.38824e-150	meiotic recombination 11	Cellular Processes;Genetic Information Processing;Genetic Information Processing	Cell growth and death;Replication and repair;Replication and repair	ko04218//Cellular senescence;ko03440//Homologous recombination;ko03450//Non-homologous end-joining	K10865;K10865;K10865	GO:0005657//replication fork;GO:0030870//Mre11 complex	GO:0004519//endonuclease activity;GO:0008408//3'-5' exonuclease activity;GO:0008409//5'-3' exonuclease activity;GO:0030145//manganese ion binding	GO:0000724//double-strand break repair via homologous recombination;GO:0006974//cellular response to DNA damage stimulus;GO:0051321//meiotic cell cycle
0	BMSK0008602	AP3M1	1.26683	0.740106	0.775418	2.14117e-154	3.44343e-150	AP-3 complex subunit mu-1	Cellular Processes	Transport and catabolism	ko04142//Lysosome	K12398	GO:0005764//lysosome;GO:0005765//lysosomal membrane;GO:0005794//Golgi apparatus;GO:0030131//clathrin adaptor complex;GO:0030659//cytoplasmic vesicle membrane;GO:1904115//axon cytoplasm	GO:0017137//Rab GTPase binding	GO:0006622//protein targeting to lysosome;GO:0008089//anterograde axonal transport;GO:0016032//viral process;GO:0048490//anterograde synaptic vesicle transport
0	BMSK0013650	SNX6	0.809488	0.310947	1.38034	2.64371e-154	4.25161e-150	XP 004930783.1 sorting nexin-6 isoform X3	Cellular Processes	Transport and catabolism	ko04144//Endocytosis	K17920	GO:0005634//nucleus;GO:0005737//cytoplasm;GO:0005829//cytosol;GO:0030904//retromer complex;GO:0030905//retromer, tubulation complex;GO:0031901//early endosome membrane;GO:0097422//tubular endosome	GO:0034452//dynactin binding;GO:0035091//phosphatidylinositol binding;GO:0042803//protein homodimerization activity;GO:0046982//protein heterodimerization activity	GO:0006886//intracellular protein transport;GO:0007175//negative regulation of epidermal growth factor-activated receptor activity;GO:0016241//regulation of macroautophagy;GO:0030512//negative regulation of transforming growth factor beta receptor signaling pathway;GO:0042147//retrograde transport, endosome to Golgi;GO:0043524//negative regulation of neuron apoptotic process;GO:0045892//negative …
0	BMSK0008123		2.07613	1.157	0.843511	1.44836e-153	2.32925e-149	-	-	-	-	-	-	-	-
0	BMSK0012932	SRP72	1.70044	0.844311	1.01006	3.01694e-153	4.85184e-149	signal recognition particle subunit SRP72 [Amyelois transitella]	Genetic Information Processing	Folding, sorting and degradation	ko03060//Protein export	K03108	GO:0005783//endoplasmic reticulum;GO:0005786//signal recognition particle, endoplasmic reticulum targeting;GO:0005829//cytosol;GO:0048500//signal recognition particle	GO:0003723//RNA binding;GO:0005047//signal recognition particle binding;GO:0008312//7S RNA binding;GO:0030911//TPR domain binding	GO:0006614//SRP-dependent cotranslational protein targeting to membrane;GO:0006616//SRP-dependent cotranslational protein targeting to membrane, translocation;GO:0042493//response to drug
0	BMSK0002128	Nedd8	2.36224	1.54134	0.615965	4.85942e-153	7.81492e-149	NEDD8	-	-	-	-	GO:0005634//nucleus;GO:0005737//cytoplasm	GO:0031386//protein tag;GO:0031625//ubiquitin protein ligase binding	GO:0007275//multicellular organism development;GO:0008283//cell proliferation;GO:0008589//regulation of smoothened signaling pathway;GO:0019941//modification-dependent protein catabolic process;GO:0030162//regulation of proteolysis;GO:0030431//sleep;GO:0031647//regulation of protein stability;GO:0036099//female germ-line stem cell population maintenance;GO:0045116//protein neddylation;GO:0051438/…
0	BMSK0009454	Ap1b1	1.34916	0.527204	1.35563	6.17045e-153	9.92332e-149	AP-1 complex subunit beta-1 [Papilio xuthus]	Cellular Processes	Transport and catabolism	ko04142//Lysosome	K12392	GO:0005794//Golgi apparatus;GO:0005802//trans-Golgi network;GO:0005829//cytosol;GO:0030131//clathrin adaptor complex;GO:0030665//clathrin-coated vesicle membrane;GO:0043231//intracellular membrane-bounded organelle	GO:0019901//protein kinase binding;GO:0030276//clathrin binding	GO:0006886//intracellular protein transport;GO:0007368//determination of left/right symmetry;GO:0007507//heart development;GO:0016192//vesicle-mediated transport;GO:0048268//clathrin coat assembly
0	BMSK0011722		1.61919	0.979675	0.724896	6.5358e-153	1.05109e-148	ABF51428.1 ornithine decarboxylase	Metabolism;Metabolism;Metabolism	Global and overview maps;Metabolism of other amino acids;Amino acid metabolism	ko01100//Metabolic pathways;ko00480//Glutathione metabolism;ko00330//Arginine and proline metabolism	K01581;K01581;K01581	-	GO:0004586//ornithine decarboxylase activity	GO:0006596//polyamine biosynthetic process;GO:0033387//putrescine biosynthetic process from ornithine
0	BMSK0014708		0.905573	0.3428	1.40146	1.15138e-152	1.85166e-148	XP 004924549.1 uncharacterized protein LOC101738733 isoform X2	-	-	-	-	-	-	-
0	BMSK0009831		3.47996	2.45689	0.502235	1.34757e-152	2.16717e-148	Similar to CG4692 [Heliconius melpomene]	Metabolism;Organismal Systems;Metabolism	Global and overview maps;Environmental adaptation;Energy metabolism	ko01100//Metabolic pathways;ko04714//Thermogenesis;ko00190//Oxidative phosphorylation	K02130;K02130;K02130	GO:0000276//mitochondrial proton-transporting ATP synthase complex, coupling factor F(o);GO:0005739//mitochondrion	-	GO:0006754//ATP biosynthetic process;GO:1902600//hydrogen ion transmembrane transport
0	BMSK0002319	Fis1	1.26285	0.519844	1.28053	2.72449e-151	4.38152e-147	mitochondrial fission 1 protein [Amyelois transitella]	Cellular Processes	Transport and catabolism	ko04137//Mitophagy - animal	K17969	GO:0005739//mitochondrion;GO:0005741//mitochondrial outer membrane;GO:0005777//peroxisome;GO:0005778//peroxisomal membrane;GO:0005779//integral component of peroxisomal membrane;GO:0031307//integral component of mitochondrial outer membrane	-	GO:0000266//mitochondrial fission;GO:0000422//mitophagy;GO:0006915//apoptotic process;GO:0007005//mitochondrion organization;GO:0016559//peroxisome fission;GO:0043653//mitochondrial fragmentation involved in apoptotic process;GO:0090141//positive regulation of mitochondrial fission
0	BMSK0008627		1.04202	0.536712	0.95716	3.99655e-151	6.42725e-147	serine protease inhibitor 2 isoform X1	-	-	-	-	GO:0005615//extracellular space	GO:0004867//serine-type endopeptidase inhibitor activity	-
0	BMSK0008334		1.71246	0.967377	0.823921	1.66809e-149	2.68262e-145	uncharacterized protein LOC101745679	-	-	-	-	-	-	-
0	BMSK0003023	Pal1	3.97089	3.07678	0.36804	8.96691e-149	1.44206e-144	peptidyl-alpha-hydroxyglycine alpha-amidating lyase 1	Genetic Information Processing	Folding, sorting and degradation	ko03018//RNA degradation	K12597	GO:0005576//extracellular region;GO:0005886//plasma membrane;GO:0016021//integral component of membrane;GO:0043025//neuronal cell body	GO:0004504//peptidylglycine monooxygenase activity;GO:0004598//peptidylamidoglycolate lyase activity;GO:0046872//metal ion binding	GO:0001519//peptide amidation;GO:0007619//courtship behavior;GO:0044719//regulation of imaginal disc-derived wing size
0	BMSK0009107	Hel25E	3.09202	2.32394	0.411978	8.9845e-149	1.44489e-144	ATP-dependent R helicase WM6 [Amyelois transitella]	Genetic Information Processing;Genetic Information Processing;Human Diseases;Genetic Information Processing	Translation;Transcription;Infectious diseases;Translation	ko03013//RNA transport;ko03040//Spliceosome;ko05164//Influenza A;ko03015//mRNA surveillance pathway	K12812;K12812;K12812;K12812	GO:0000346//transcription export complex;GO:0005634//nucleus;GO:0005681//spliceosomal complex;GO:0016607//nuclear speck	GO:0003723//RNA binding;GO:0004004//ATP-dependent RNA helicase activity;GO:0005524//ATP binding	GO:0000381//regulation of alternative mRNA splicing, via spliceosome;GO:0000398//mRNA splicing, via spliceosome;GO:0006338//chromatin remodeling;GO:0006406//mRNA export from nucleus
0	BMSK0007242	Dpy30	1.26542	0.896593	0.497086	9.92355e-149	1.59591e-144	protein dpy-30 homolog	-	-	-	-	GO:0005634//nucleus;GO:0005654//nucleoplasm;GO:0005794//Golgi apparatus;GO:0005802//trans-Golgi network;GO:0035097//histone methyltransferase complex;GO:0044666//MLL3/4 complex;GO:0048188//Set1C/COMPASS complex	GO:0042802//identical protein binding;GO:0042803//protein homodimerization activity	GO:0016197//endosomal transport;GO:0051568//histone H3-K4 methylation
0	BMSK0012083		0.83291	0.377107	1.14319	1.27298e-147	2.04721e-143	XP 004929616.1 uncharacterized protein LOC101743893 isoform X1	-	-	-	-	-	-	-
0	BMSK0001860	Acin1	2.53611	1.83324	0.468219	1.31329e-146	2.11203e-142	acinus	Genetic Information Processing;Genetic Information Processing;Genetic Information Processing	Translation;Transcription;Translation	ko03013//RNA transport;ko03040//Spliceosome;ko03015//mRNA surveillance pathway	K12875;K12875;K12875	GO:0005634//nucleus;GO:0005654//nucleoplasm;GO:0005730//nucleolus;GO:0005829//cytosol;GO:0005886//plasma membrane;GO:0016607//nuclear speck;GO:0061574//ASAP complex	GO:0003676//nucleic acid binding	GO:0006397//mRNA processing;GO:0006915//apoptotic process;GO:0008380//RNA splicing;GO:0030218//erythrocyte differentiation;GO:0030263//apoptotic chromosome condensation;GO:0043065//positive regulation of apoptotic process;GO:0045657//positive regulation of monocyte differentiation;GO:0048025//negative regulation of mRNA splicing, via spliceosome
0	BMSK0006391	Atxn1	0.960745	0.409972	1.22863	1.52077e-146	2.4457e-142	ataxin-1-like	-	-	-	-	GO:0005634//nucleus;GO:0005654//nucleoplasm;GO:0005730//nucleolus;GO:0005737//cytoplasm;GO:0005829//cytosol;GO:0016363//nuclear matrix;GO:0032991//macromolecular complex;GO:0042405//nuclear inclusion body;GO:0098794//postsynapse	GO:0003677//DNA binding;GO:0003682//chromatin binding;GO:0003723//RNA binding;GO:0008022//protein C-terminus binding;GO:0008266//poly(U) RNA binding;GO:0034046//poly(G) binding;GO:0042802//identical protein binding;GO:0043621//protein self-association	GO:0000122//negative regulation of transcription from RNA polymerase II promoter;GO:0007420//brain development;GO:0007612//learning;GO:0007613//memory;GO:0008344//adult locomotory behavior;GO:0008542//visual learning;GO:0035176//social behavior;GO:0042326//negative regulation of phosphorylation;GO:0043569//negative regulation of insulin-like growth factor receptor signaling pathway;GO:0045892//ne…
0	BMSK0015580	PROC1	1.86233	0.886589	1.07077	5.52953e-146	8.89259e-142	XP 004926868.1 pyrroline-5-carboxylate reductase isoform X2	Metabolism;Metabolism;Metabolism	Global and overview maps;Global and overview maps;Amino acid metabolism	ko01100//Metabolic pathways;ko01230//Biosynthesis of amino acids;ko00330//Arginine and proline metabolism	K00286;K00286;K00286	GO:0005618//cell wall;GO:0005737//cytoplasm	GO:0004735//pyrroline-5-carboxylate reductase activity	GO:0009408//response to heat;GO:0009651//response to salt stress;GO:0055129//L-proline biosynthetic process
0	BMSK0011272	comC	0.791038	0.220039	1.84599	6.6387e-146	1.06764e-141	uncharacterized protein LOC101742045 isoform X2	-	-	-	-	GO:0005737//cytoplasm	GO:0050545//sulfopyruvate decarboxylase activity	GO:0019295//coenzyme M biosynthetic process
0	BMSK0013291	ccdc149b	0.96782	0.323859	1.57937	9.99916e-146	1.60806e-141	coiled-coil domain-containing protein 149 isoform X1 [Amyelois transitella]	-	-	-	-	-	-	-
0	BMSK0002376	Cyt-b5	2.8424	1.82985	0.635383	1.48566e-145	2.38923e-141	cytochrome b5	-	-	-	-	GO:0005789//endoplasmic reticulum membrane;GO:0016021//integral component of membrane	GO:0020037//heme binding;GO:0046872//metal ion binding	GO:0055114//oxidation-reduction process
0	BMSK0010240	eIF3-S9	2.99404	2.09385	0.515934	4.07257e-145	6.54951e-141	eukaryotic translation initiation factor 3 subunit B	Genetic Information Processing	Translation	ko03013//RNA transport	K03253	GO:0005852//eukaryotic translation initiation factor 3 complex;GO:0016282//eukaryotic 43S preinitiation complex;GO:0033290//eukaryotic 48S preinitiation complex	GO:0003743//translation initiation factor activity;GO:0031369//translation initiation factor binding	GO:0001732//formation of cytoplasmic translation initiation complex;GO:0006446//regulation of translational initiation
0	BMSK0006404	se	2.10486	1.45721	0.530517	5.27272e-144	8.4796e-140	glutathione S-transferase omega 1	Metabolism;Metabolism	Metabolism of other amino acids;Metabolism of cofactors and vitamins	ko00480//Glutathione metabolism;ko00790//Folate biosynthesis	K00310;K00310	GO:0005737//cytoplasm	GO:0004364//glutathione transferase activity;GO:0004734//pyrimidodiazepine synthase activity;GO:0016782//transferase activity, transferring sulfur-containing groups;GO:0042803//protein homodimerization activity;GO:0045174//glutathione dehydrogenase (ascorbate) activity	GO:0006726//eye pigment biosynthetic process;GO:0006728//pteridine biosynthetic process;GO:0006749//glutathione metabolic process;GO:0055114//oxidation-reduction process
0	BMSK0008747	serinc	1.34271	0.605081	1.14995	6.43438e-144	1.03478e-139	membrane protein TMS1 isoform X4	-	-	-	-	GO:0005789//endoplasmic reticulum membrane;GO:0016021//integral component of membrane	-	GO:0008654//phospholipid biosynthetic process
0	BMSK0004636	BCAP31	2.33389	1.78728	0.384972	2.6916e-143	4.32863e-139	B-cell receptor-associated protein 31	Human Diseases;Genetic Information Processing	Infectious diseases;Folding, sorting and degradation	ko05165//Human papillomavirus infection;ko04141//Protein processing in endoplasmic reticulum	K14009;K14009	GO:0005789//endoplasmic reticulum membrane;GO:0016021//integral component of membrane;GO:0033116//endoplasmic reticulum-Golgi intermediate compartment membrane	-	GO:0006886//intracellular protein transport;GO:0006915//apoptotic process;GO:0016192//vesicle-mediated transport
0	BMSK0002437	Phpt1	2.06234	1.24957	0.722857	8.57898e-143	1.37967e-138	phosphohistidine phosphatase	-	-	-	-	GO:0005829//cytosol	GO:0019855//calcium channel inhibitor activity;GO:0044325//ion channel binding;GO:0101006//protein histidine phosphatase activity	GO:0006470//protein dephosphorylation;GO:0035774//positive regulation of insulin secretion involved in cellular response to glucose stimulus;GO:0035971//peptidyl-histidine dephosphorylation;GO:0050860//negative regulation of T cell receptor signaling pathway;GO:0051350//negative regulation of lyase activity;GO:2000147//positive regulation of cell motility;GO:2000249//regulation of actin cytoskele…
0	BMSK0010634		1.66201	1.10597	0.587624	1.12285e-142	1.80576e-138	uncharacterized protein LOC101746298	-	-	-	-	-	-	-
0	BMSK0011579	Ndufb9	2.18803	1.31017	0.739883	1.94035e-141	3.12047e-137	XP 004922580.1 DH dehydrogenase [ubiquinone] 1 beta subcomplex subunit 9	Metabolism;Organismal Systems;Human Diseases;Human Diseases;Human Diseases;Metabolism;Human Diseases;Organismal Systems	Global and overview maps;Environmental adaptation;Neurodegenerative diseases;Neurodegenerative diseases;Neurodegenerative diseases;Energy metabolism;Endocrine and metabolic diseases;Nervous system	ko01100//Metabolic pathways;ko04714//Thermogenesis;ko05016//Huntington disease;ko05010//Alzheimer disease;ko05012//Parkinson disease;ko00190//Oxidative phosphorylation;ko04932//Non-alcoholic fatty liver disease (NAFLD);ko04723//Retrograde endocannabinoid signaling	K03965;K03965;K03965;K03965;K03965;K03965;K03965;K03965	GO:0005739//mitochondrion;GO:0005743//mitochondrial inner membrane;GO:0005747//mitochondrial respiratory chain complex I	-	GO:0006120//mitochondrial electron transport, NADH to ubiquinone;GO:0032981//mitochondrial respiratory chain complex I assembly
0	BMSK0002869	UQCRB	2.17697	1.39416	0.64292	4.98874e-141	8.0229e-137	ubiquinol-cytochrome C reductase complex 14kD subunit	Metabolism;Organismal Systems;Human Diseases;Human Diseases;Human Diseases;Metabolism;Human Diseases;Organismal Systems	Global and overview maps;Environmental adaptation;Neurodegenerative diseases;Neurodegenerative diseases;Neurodegenerative diseases;Energy metabolism;Endocrine and metabolic diseases;Circulatory system	ko01100//Metabolic pathways;ko04714//Thermogenesis;ko05016//Huntington disease;ko05010//Alzheimer disease;ko05012//Parkinson disease;ko00190//Oxidative phosphorylation;ko04932//Non-alcoholic fatty liver disease (NAFLD);ko04260//Cardiac muscle contraction	K00417;K00417;K00417;K00417;K00417;K00417;K00417;K00417	GO:0005750//mitochondrial respiratory chain complex III	-	GO:0006122//mitochondrial electron transport, ubiquinol to cytochrome c;GO:0009060//aerobic respiration;GO:0034551//mitochondrial respiratory chain complex III assembly
0	BMSK0008874	IPO5	2.69979	1.91284	0.497132	5.22966e-141	8.41033e-137	importin-5	-	-	-	-	GO:0005634//nucleus;GO:0005643//nuclear pore;GO:0005730//nucleolus;GO:0005737//cytoplasm;GO:0016020//membrane;GO:0031965//nuclear membrane;GO:0034399//nuclear periphery	GO:0003723//RNA binding;GO:0005095//GTPase inhibitor activity;GO:0008139//nuclear localization sequence binding;GO:0008536//Ran GTPase binding;GO:0008565//protein transporter activity	GO:0006607//NLS-bearing protein import into nucleus;GO:0006610//ribosomal protein import into nucleus;GO:0016032//viral process;GO:0042307//positive regulation of protein import into nucleus;GO:0045736//negative regulation of cyclin-dependent protein serine/threonine kinase activity;GO:0071230//cellular response to amino acid stimulus
0	BMSK0011271	fdl	1.27711	0.829607	0.622377	2.8618e-140	4.60235e-136	ACV89847.1 fused lobes	Metabolism;Metabolism	Global and overview maps;Glycan biosynthesis and metabolism	ko01100//Metabolic pathways;ko00511//Other glycan degradation	K20730;K20730	GO:0005770//late endosome;GO:0005886//plasma membrane	GO:0004563//beta-N-acetylhexosaminidase activity;GO:0016231//beta-N-acetylglucosaminidase activity	GO:0005975//carbohydrate metabolic process;GO:0006491//N-glycan processing;GO:0006517//protein deglycosylation;GO:0007420//brain development;GO:0016063//rhodopsin biosynthetic process
0	BMSK0013294	HIGD2A	1.97334	1.14907	0.780172	3.242e-140	5.21379e-136	XP 004932659.1 HIG1 domain family member 2A, mitochondrial	-	-	-	-	GO:0005743//mitochondrial inner membrane;GO:0016021//integral component of membrane;GO:0070469//respiratory chain	-	GO:0043066//negative regulation of apoptotic process;GO:0055114//oxidation-reduction process
0	BMSK0012951	PC	2.36159	1.59758	0.563873	1.26993e-138	2.04231e-134	proliferating cell nuclear antigen isoform X1	Human Diseases;Cellular Processes;Cellular Processes;Human Diseases;Genetic Information Processing;Genetic Information Processing;Genetic Information Processing;Genetic Information Processing	Infectious diseases;Cellular community - eukaryotes;Cell growth and death;Infectious diseases;Replication and repair;Replication and repair;Replication and repair;Replication and repair	ko05166//HTLV-I infection;ko04530//Tight junction;ko04110//Cell cycle;ko05161//Hepatitis B;ko03420//Nucleotide excision repair;ko03030//DNA replication;ko03430//Mismatch repair;ko03410//Base excision repair	K04802;K04802;K04802;K04802;K04802;K04802;K04802;K04802	GO:0005634//nucleus	GO:0003677//DNA binding;GO:0030337//DNA polymerase processivity factor activity	GO:0006260//DNA replication;GO:0006275//regulation of DNA replication
0	BMSK0014152		0.889013	0.327427	1.44103	1.93489e-138	3.11169e-134	KWMTBOMO14691	Genetic Information Processing	Folding, sorting and degradation	ko04141//Protein processing in endoplasmic reticulum	K14025	-	-	-
0	BMSK0006704	tfb1m	1.88624	1.12065	0.751174	2.28136e-138	3.66889e-134	dimethyladenosine transferase 1, mitochondrial [Amyelois transitella]	-	-	-	-	GO:0005739//mitochondrion	GO:0000179//rRNA (adenine-N6,N6-)-dimethyltransferase activity;GO:0003677//DNA binding;GO:0003723//RNA binding	GO:0031167//rRNA methylation
0	BMSK0010345	wge	1.60033	0.940239	0.767274	2.88516e-138	4.63992e-134	XP 021208605.1 BAH and coiled-coil domain-containing protein 1 isoform X1	-	-	-	-	GO:0000785//chromatin;GO:0005634//nucleus	GO:0003682//chromatin binding	GO:0007560//imaginal disc morphogenesis;GO:0030154//cell differentiation
0	BMSK0003271	Doa	1.36955	0.746764	0.874975	5.71942e-138	9.19798e-134	probable serine/threonine-protein kinase dyrk2 isoform X1	Human Diseases	Infectious diseases	ko05134//Legionellosis	K08823	GO:0005634//nucleus;GO:0005737//cytoplasm;GO:0005783//endoplasmic reticulum;GO:0005829//cytosol	GO:0004672//protein kinase activity;GO:0004674//protein serine/threonine kinase activity;GO:0004712//protein serine/threonine/tyrosine kinase activity;GO:0004713//protein tyrosine kinase activity;GO:0005524//ATP binding;GO:0016301//kinase activity	GO:0000381//regulation of alternative mRNA splicing, via spliceosome;GO:0002225//positive regulation of antimicrobial peptide production;GO:0006468//protein phosphorylation;GO:0007350//blastoderm segmentation;GO:0007399//nervous system development;GO:0007548//sex differentiation;GO:0007601//visual perception;GO:0009306//protein secretion;GO:0010508//positive regulation of autophagy;GO:0018993//so…
0	BMSK0008921	PSMB6	3.28008	2.49063	0.397221	1.20118e-137	1.93174e-133	proteasome subunit beta type-6 [Papilio machaon]	Genetic Information Processing	Folding, sorting and degradation	ko03050//Proteasome	K02738	GO:0000502//proteasome complex;GO:0005634//nucleus;GO:0005654//nucleoplasm;GO:0005737//cytoplasm;GO:0005829//cytosol;GO:0005839//proteasome core complex;GO:0019774//proteasome core complex, beta-subunit complex;GO:0070062//extracellular exosome	GO:0004175//endopeptidase activity;GO:0004298//threonine-type endopeptidase activity;GO:0045296//cadherin binding	GO:0000165//MAPK cascade;GO:0000209//protein polyubiquitination;GO:0002223//stimulatory C-type lectin receptor signaling pathway;GO:0002479//antigen processing and presentation of exogenous peptide antigen via MHC class I, TAP-dependent;GO:0006521//regulation of cellular amino acid metabolic process;GO:0010498//proteasomal protein catabolic process;GO:0010499//proteasomal ubiquitin-independent pr…
0	BMSK0005089	Vps60	1.53234	0.840042	0.867199	1.52915e-137	2.45917e-133	charged multivesicular body protein 5 [Amyelois transitella]	Cellular Processes;Cellular Processes	Transport and catabolism;Cell growth and death	ko04144//Endocytosis;ko04217//Necroptosis	K12198;K12198	GO:0000815//ESCRT III complex	-	GO:0007034//vacuolar transport;GO:0015031//protein transport;GO:0032509//endosome transport via multivesicular body sorting pathway
0	BMSK0002618		1.30065	0.542308	1.26205	2.79202e-136	4.49013e-132	Very low-density lipoprotein receptor [Papilio xuthus]	-	-	-	-	-	-	-
0	BMSK0003060	COX5A	4.00319	3.03993	0.397115	6.83854e-136	1.09977e-131	cytochrome c oxidase subunit Va	Metabolism;Organismal Systems;Human Diseases;Human Diseases;Human Diseases;Metabolism;Human Diseases;Organismal Systems	Global and overview maps;Environmental adaptation;Neurodegenerative diseases;Neurodegenerative diseases;Neurodegenerative diseases;Energy metabolism;Endocrine and metabolic diseases;Circulatory system	ko01100//Metabolic pathways;ko04714//Thermogenesis;ko05016//Huntington disease;ko05010//Alzheimer disease;ko05012//Parkinson disease;ko00190//Oxidative phosphorylation;ko04932//Non-alcoholic fatty liver disease (NAFLD);ko04260//Cardiac muscle contraction	K02264;K02264;K02264;K02264;K02264;K02264;K02264;K02264	GO:0005739//mitochondrion;GO:0005751//mitochondrial respiratory chain complex IV	GO:0004129//cytochrome-c oxidase activity;GO:0046872//metal ion binding	GO:0006123//mitochondrial electron transport, cytochrome c to oxygen;GO:0007406//negative regulation of neuroblast proliferation;GO:0045787//positive regulation of cell cycle
0	BMSK0009902	Act5C	1.14622	0.4062	1.49662	1.38415e-135	2.22599e-131	ACT4 BOMMO RecName: Full=Actin, cytoplasmic A4; Flags: Precursor	Organismal Systems;Human Diseases;Environmental Information Processing;Cellular Processes;Cellular Processes;Cellular Processes;Human Diseases;Cellular Processes;Organismal Systems;Human Diseases;Organismal Systems;Environmental Information Processing;Organismal Systems;Environmental Information Processing;Human Diseases;Human Diseases;Organismal Systems;Human Diseases;Cellular Processes;Cellular…	Environmental adaptation;Cancers;Signal transduction;Cell motility;Cellular community - eukaryotes;Cellular community - eukaryotes;Infectious diseases;Transport and catabolism;Endocrine system;Cancers;Endocrine system;Signal transduction;Immune system;Signal transduction;Cardiovascular diseases;Cardiovascular diseases;Digestive system;Infectious diseases;Cell growth and death;Cellular community -…	ko04714//Thermogenesis;ko05205//Proteoglycans in cancer;ko04015//Rap1 signaling pathway;ko04810//Regulation of actin cytoskeleton;ko04510//Focal adhesion;ko04530//Tight junction;ko05164//Influenza A;ko04145//Phagosome;ko04921//Oxytocin signaling pathway;ko05225//Hepatocellular carcinoma;ko04919//Thyroid hormone signaling pathway;ko04390//Hippo signaling pathway;ko04611//Platelet activation;ko0439…	K05692;K05692;K05692;K05692;K05692;K05692;K05692;K05692;K05692;K05692;K05692;K05692;K05692;K05692;K05692;K05692;K05692;K05692;K05692;K05692;K05692;K05692;K05692;K05692;K05692;K05692;K05692;K05692;K05692	GO:0005737//cytoplasm;GO:0005884//actin filament;GO:0031011//Ino80 complex;GO:0035060//brahma complex	GO:0005200//structural constituent of cytoskeleton;GO:0005524//ATP binding	GO:0000281//mitotic cytokinesis;GO:0006338//chromatin remodeling;GO:0007010//cytoskeleton organization;GO:0007291//sperm individualization;GO:0032507//maintenance of protein location in cell;GO:0035148//tube formation
0	BMSK0011431	COX4I1	7.44049	5.57948	0.415266	6.82486e-135	1.09757e-130	ABF51243.1 cytochrome c oxidase subunit IV	Metabolism;Organismal Systems;Human Diseases;Human Diseases;Human Diseases;Metabolism;Human Diseases;Organismal Systems	Global and overview maps;Environmental adaptation;Neurodegenerative diseases;Neurodegenerative diseases;Neurodegenerative diseases;Energy metabolism;Endocrine and metabolic diseases;Circulatory system	ko01100//Metabolic pathways;ko04714//Thermogenesis;ko05016//Huntington disease;ko05010//Alzheimer disease;ko05012//Parkinson disease;ko00190//Oxidative phosphorylation;ko04932//Non-alcoholic fatty liver disease (NAFLD);ko04260//Cardiac muscle contraction	K02263;K02263;K02263;K02263;K02263;K02263;K02263;K02263	GO:0005751//mitochondrial respiratory chain complex IV	GO:0004129//cytochrome-c oxidase activity	GO:0006123//mitochondrial electron transport, cytochrome c to oxygen
0	BMSK0014252	CalpA	2.62765	1.90802	0.461702	7.80253e-135	1.2548e-130	calpain-A isoform X2	-	-	-	-	GO:0005737//cytoplasm;GO:0015629//actin cytoskeleton;GO:0043025//neuronal cell body	GO:0004198//calcium-dependent cysteine-type endopeptidase activity;GO:0005509//calcium ion binding	GO:0006508//proteolysis;GO:0007520//myoblast fusion;GO:0008340//determination of adult lifespan;GO:0008345//larval locomotory behavior;GO:0009953//dorsal/ventral pattern formation;GO:0016322//neuron remodeling;GO:0016540//protein autoprocessing;GO:0042335//cuticle development;GO:0050832//defense response to fungus
0	BMSK0009587		2.5275	1.8205	0.473379	6.7656e-134	1.08804e-129	phosphatidylethanolamine binding protein isoform 2	-	-	-	-	GO:0005739//mitochondrion	GO:0008289//lipid binding	GO:0002759//regulation of antimicrobial humoral response;GO:0009617//response to bacterium;GO:0050829//defense response to Gram-negative bacterium
0	BMSK0013010	PFDN2	1.5424	0.915414	0.75268	6.77216e-133	1.0891e-128	Prefoldin subunit 2 [Operophtera brumata]	-	-	-	-	GO:0005634//nucleus;GO:0005737//cytoplasm;GO:0005739//mitochondrion;GO:0005829//cytosol;GO:0016272//prefoldin complex	GO:0044183//protein binding involved in protein folding;GO:0051082//unfolded protein binding	GO:0006457//protein folding;GO:0051495//positive regulation of cytoskeleton organization
0	BMSK0009964	Tret1	1.91485	1.0506	0.866022	1.42138e-132	2.28587e-128	facilitated trehalose transporter Tret1-like isoform X3	-	-	-	-	GO:0005886//plasma membrane;GO:0016021//integral component of membrane	GO:0015574//trehalose transmembrane transporter activity	GO:0015771//trehalose transport
0	BMSK0015829		1.06643	0.45121	1.24091	1.56655e-132	2.51933e-128	uncharacterized protein LOC101747151 isoform X1	-	-	-	-	-	-	-
0	BMSK0001797		1.54972	0.911386	0.765877	2.25033e-132	3.61899e-128	mannose-P-dolichol utilization defect 1 protein	-	-	-	-	GO:0016021//integral component of membrane	-	GO:0006486//protein glycosylation
0	BMSK0006449		0.818169	0.429737	0.928945	3.44555e-132	5.54113e-128	wiskott-Aldrich syndrome protein family member 2	-	-	-	-	-	-	-
0	BMSK0005038		1.44125	0.690242	1.06215	1.15757e-131	1.86161e-127	phosphoserine aminotransferase	Metabolism;Metabolism;Metabolism;Metabolism;Metabolism	Global and overview maps;Global and overview maps;Global and overview maps;Amino acid metabolism;Metabolism of cofactors and vitamins	ko01100//Metabolic pathways;ko01200//Carbon metabolism;ko01230//Biosynthesis of amino acids;ko00260//Glycine, serine and threonine metabolism;ko00750//Vitamin B6 metabolism	K00831;K00831;K00831;K00831;K00831	-	GO:0004648//O-phospho-L-serine:2-oxoglutarate aminotransferase activity	GO:0006564//L-serine biosynthetic process
0	BMSK0004700	Uba1	1.84045	1.28271	0.520861	9.42589e-131	1.51587e-126	ubiquitin-like modifier-activating enzyme 1 isoform X1 [Papilio machaon]	Human Diseases;Genetic Information Processing	Neurodegenerative diseases;Folding, sorting and degradation	ko05012//Parkinson disease;ko04120//Ubiquitin mediated proteolysis	K03178;K03178	GO:0000792//heterochromatin;GO:0005634//nucleus;GO:0005654//nucleoplasm;GO:0005737//cytoplasm;GO:0005739//mitochondrion;GO:0005765//lysosomal membrane;GO:0005829//cytosol;GO:0010008//endosome membrane;GO:0030057//desmosome;GO:0030867//rough endoplasmic reticulum membrane	GO:0004839//ubiquitin activating enzyme activity;GO:0005524//ATP binding	GO:0006974//cellular response to DNA damage stimulus;GO:0016567//protein ubiquitination;GO:0032446//protein modification by small protein conjugation
0	BMSK0008953	TMBIM4	1.52771	0.994827	0.618849	2.21476e-130	3.56178e-126	protein lifeguard 4-like [Papilio machaon]	-	-	-	-	GO:0000139//Golgi membrane;GO:0005795//Golgi stack;GO:0016021//integral component of membrane	-	GO:0006915//apoptotic process;GO:0043066//negative regulation of apoptotic process;GO:0050848//regulation of calcium-mediated signaling
0	BMSK0011346	emc7	1.68816	0.883975	0.933377	7.1341e-130	1.14731e-125	XP 004924239.1 ER membrane protein complex subunit 7	-	-	-	-	GO:0016021//integral component of membrane;GO:0072546//ER membrane protein complex	GO:0030246//carbohydrate binding	-
0	BMSK0001804	l(2)37Cc	2.49024	1.77416	0.489152	8.21421e-130	1.32101e-125	prohibitin protein WPH isoform X1	-	-	-	-	GO:0005739//mitochondrion;GO:0016020//membrane	-	GO:0007275//multicellular organism development;GO:0071456//cellular response to hypoxia
0	BMSK0002025	Rpn7	2.21573	1.55662	0.509361	9.78949e-129	1.57435e-124	26S proteasome non-ATPase regulatory subunit 6	Human Diseases;Genetic Information Processing	Infectious diseases;Folding, sorting and degradation	ko05169//Epstein-Barr virus infection;ko03050//Proteasome	K03037;K03037	GO:0000502//proteasome complex;GO:0005654//nucleoplasm;GO:0005829//cytosol;GO:0005838//proteasome regulatory particle;GO:0008541//proteasome regulatory particle, lid subcomplex	GO:0030234//enzyme regulator activity	GO:0007623//circadian rhythm;GO:0008063//Toll signaling pathway;GO:0043161//proteasome-mediated ubiquitin-dependent protein catabolic process
0	BMSK0004594		1.7466	0.998057	0.807355	1.62326e-128	2.61053e-124	replication protein A3	Genetic Information Processing;Genetic Information Processing;Genetic Information Processing;Genetic Information Processing;Genetic Information Processing	Replication and repair;Replication and repair;Replication and repair;Replication and repair;Replication and repair	ko03420//Nucleotide excision repair;ko03460//Fanconi anemia pathway;ko03030//DNA replication;ko03440//Homologous recombination;ko03430//Mismatch repair	K10740;K10740;K10740;K10740;K10740	-	-	-
0	BMSK0005865	RNF185	1.61865	0.944083	0.777803	3.16863e-128	5.0958e-124	ring finger protein 5	Genetic Information Processing	Folding, sorting and degradation	ko04141//Protein processing in endoplasmic reticulum	K10666	GO:0005741//mitochondrial outer membrane;GO:0016021//integral component of membrane;GO:0036513//Derlin-1 retrotranslocation complex	GO:0044390//ubiquitin-like protein conjugating enzyme binding;GO:0046872//metal ion binding;GO:0061630//ubiquitin protein ligase activity	GO:0006511//ubiquitin-dependent protein catabolic process;GO:0006914//autophagy;GO:0071712//ER-associated misfolded protein catabolic process
0	BMSK0004247		1.27311	0.713804	0.834763	3.28817e-128	5.28803e-124	uncharacterized protein LOC105389364 [Plutella xylostella]	-	-	-	-	-	-	-
0	BMSK0000310	Gs2	0.748999	0.395876	0.919915	2.39558e-127	3.85257e-123	glutamine synthetase 2 cytoplasmic isoform X2	Metabolism;Metabolism;Cellular Processes;Organismal Systems;Organismal Systems;Metabolism;Metabolism;Metabolism;Metabolism	Global and overview maps;Global and overview maps;Cell growth and death;Nervous system;Nervous system;Carbohydrate metabolism;Amino acid metabolism;Amino acid metabolism;Energy metabolism	ko01100//Metabolic pathways;ko01230//Biosynthesis of amino acids;ko04217//Necroptosis;ko04724//Glutamatergic synapse;ko04727//GABAergic synapse;ko00630//Glyoxylate and dicarboxylate metabolism;ko00250//Alanine, aspartate and glutamate metabolism;ko00220//Arginine biosynthesis;ko00910//Nitrogen metabolism	K01915;K01915;K01915;K01915;K01915;K01915;K01915;K01915;K01915	GO:0005737//cytoplasm	GO:0004356//glutamate-ammonia ligase activity;GO:0005524//ATP binding	GO:0006538//glutamate catabolic process;GO:0006542//glutamine biosynthetic process;GO:0007416//synapse assembly;GO:0045213//neurotransmitter receptor metabolic process
0	BMSK0011320		2.68969	2.06027	0.384607	4.79614e-127	7.71315e-123	ABG54291.1 eukaryotic translation initiation factor 3 subunit 1	Genetic Information Processing	Translation	ko03013//RNA transport	K03245	GO:0005852//eukaryotic translation initiation factor 3 complex;GO:0016282//eukaryotic 43S preinitiation complex;GO:0033290//eukaryotic 48S preinitiation complex	GO:0003743//translation initiation factor activity	GO:0001732//formation of cytoplasmic translation initiation complex
0	BMSK0001590	SEC31A	1.24351	0.855055	0.540332	1.68573e-126	2.711e-122	putative vesicle associated protein [Danaus plexippus]	Genetic Information Processing	Folding, sorting and degradation	ko04141//Protein processing in endoplasmic reticulum	K14005	GO:0000139//Golgi membrane;GO:0005789//endoplasmic reticulum membrane;GO:0030127//COPII vesicle coat;GO:0030134//ER to Golgi transport vesicle;GO:0070971//endoplasmic reticulum exit site	GO:0005198//structural molecule activity	GO:0006886//intracellular protein transport;GO:0006888//ER to Golgi vesicle-mediated transport;GO:0007029//endoplasmic reticulum organization;GO:0090110//cargo loading into COPII-coated vesicle;GO:0090114//COPII-coated vesicle budding
0	BMSK0015395	CECB1,CECB2	3.40911	1.3649	1.3206	2.30672e-126	3.70967e-122	Cecropin family	Organismal Systems	Immune system	ko04624//Toll and Imd signaling pathway	K20696	GO:0005576//extracellular region	-	GO:0019731//antibacterial humoral response;GO:0045087//innate immune response
0	BMSK0012276	Ndufa13	2.03623	1.28794	0.660839	1.24459e-125	2.00155e-121	DH dehydrogenase (ubiquinone) 1 alpha subcomplex, 13	Metabolism;Organismal Systems;Human Diseases;Human Diseases;Human Diseases;Metabolism;Human Diseases;Organismal Systems	Global and overview maps;Environmental adaptation;Neurodegenerative diseases;Neurodegenerative diseases;Neurodegenerative diseases;Energy metabolism;Endocrine and metabolic diseases;Nervous system	ko01100//Metabolic pathways;ko04714//Thermogenesis;ko05016//Huntington disease;ko05010//Alzheimer disease;ko05012//Parkinson disease;ko00190//Oxidative phosphorylation;ko04932//Non-alcoholic fatty liver disease (NAFLD);ko04723//Retrograde endocannabinoid signaling	K11353;K11353;K11353;K11353;K11353;K11353;K11353;K11353	GO:0005634//nucleus;GO:0005654//nucleoplasm;GO:0005737//cytoplasm;GO:0005739//mitochondrion;GO:0005743//mitochondrial inner membrane;GO:0005746//mitochondrial respiratory chain;GO:0005747//mitochondrial respiratory chain complex I;GO:0016021//integral component of membrane;GO:0031966//mitochondrial membrane	GO:0003954//NADH dehydrogenase activity;GO:0005524//ATP binding;GO:0008137//NADH dehydrogenase (ubiquinone) activity	GO:0030308//negative regulation of cell growth;GO:0032981//mitochondrial respiratory chain complex I assembly;GO:0035458//cellular response to interferon-beta;GO:0043280//positive regulation of cysteine-type endopeptidase activity involved in apoptotic process;GO:0045039//protein import into mitochondrial inner membrane;GO:0045732//positive regulation of protein catabolic process;GO:0045892//nega…
0	BMSK0005555		2.08025	1.41967	0.551198	9.69348e-125	1.55891e-120	DH dehydrogenase [ubiquinone] 1 beta subcomplex subunit 11, mitochondrial	Metabolism;Organismal Systems;Human Diseases;Human Diseases;Human Diseases;Metabolism;Human Diseases;Organismal Systems	Global and overview maps;Environmental adaptation;Neurodegenerative diseases;Neurodegenerative diseases;Neurodegenerative diseases;Energy metabolism;Endocrine and metabolic diseases;Nervous system	ko01100//Metabolic pathways;ko04714//Thermogenesis;ko05016//Huntington disease;ko05010//Alzheimer disease;ko05012//Parkinson disease;ko00190//Oxidative phosphorylation;ko04932//Non-alcoholic fatty liver disease (NAFLD);ko04723//Retrograde endocannabinoid signaling	K11351;K11351;K11351;K11351;K11351;K11351;K11351;K11351	-	-	-
0	BMSK0002703	fundc1-b	1.61803	1.0166	0.67049	3.20558e-124	5.15521e-120	FUN14 domain-containing protein 1 isoform X1	Cellular Processes	Transport and catabolism	ko04137//Mitophagy - animal	K17986	GO:0031307//integral component of mitochondrial outer membrane	-	GO:0000422//mitophagy;GO:0001666//response to hypoxia
0	BMSK0006077	Slc16a12	0.921961	0.507796	0.860457	7.84436e-124	1.26153e-119	uncharacterized protein LOC106133708 [Amyelois transitella]	-	-	-	-	GO:0005886//plasma membrane;GO:0005887//integral component of plasma membrane	GO:0005308//creatine transmembrane transporter activity;GO:0008028//monocarboxylic acid transmembrane transporter activity;GO:0015293//symporter activity	GO:0015718//monocarboxylic acid transport;GO:0015881//creatine transport
0	BMSK0001887	D JC7	1.81167	1.32751	0.448596	7.95539e-124	1.27939e-119	DnaJ-9	-	-	-	-	GO:0005654//nucleoplasm;GO:0005737//cytoplasm;GO:0005829//cytosol;GO:0005856//cytoskeleton;GO:0016020//membrane;GO:0070062//extracellular exosome	GO:0031072//heat shock protein binding	GO:0006457//protein folding;GO:0051085//chaperone mediated protein folding requiring cofactor;GO:1900034//regulation of cellular response to heat
0	BMSK0012238	Ube2q1	1.44413	0.792156	0.866342	1.30688e-121	2.10172e-117	ubiquitin conjugating enzyme E2	Genetic Information Processing	Folding, sorting and degradation	ko04120//Ubiquitin mediated proteolysis	K10582	GO:0005634//nucleus;GO:0005829//cytosol;GO:0030175//filopodium	GO:0005524//ATP binding;GO:0061631//ubiquitin conjugating enzyme activity	GO:0001967//suckling behavior;GO:0007566//embryo implantation;GO:0007617//mating behavior;GO:0009566//fertilization;GO:0061458//reproductive system development;GO:0070459//prolactin secretion
0	BMSK0010747		25.2494	18.7262	0.431194	2.61208e-120	4.20075e-116	XP 021204931.1 elongation factor 1 gamma isoform X1	Human Diseases	Infectious diseases	ko05134//Legionellosis	K03233	-	GO:0003746//translation elongation factor activity	-
0	BMSK0003448	Vps4b	1.55887	0.904706	0.784978	4.19315e-120	6.74343e-116	vacuolar protein sorting 4	Cellular Processes;Cellular Processes	Transport and catabolism;Cell growth and death	ko04144//Endocytosis;ko04217//Necroptosis	K12196;K12196	GO:0000922//spindle pole;GO:0005634//nucleus;GO:0005737//cytoplasm;GO:0005768//endosome;GO:0005813//centrosome;GO:0005829//cytosol;GO:0010008//endosome membrane;GO:0031902//late endosome membrane;GO:0090543//Flemming body	GO:0005524//ATP binding;GO:0008022//protein C-terminus binding;GO:0016887//ATPase activity;GO:0042623//ATPase activity, coupled;GO:0042802//identical protein binding;GO:0042803//protein homodimerization activity	GO:0006813//potassium ion transport;GO:0006997//nucleus organization;GO:0007032//endosome organization;GO:0007033//vacuole organization;GO:0007080//mitotic metaphase plate congression;GO:0010824//regulation of centrosome duplication;GO:0010971//positive regulation of G2/M transition of mitotic cell cycle;GO:0015031//protein transport;GO:0016197//endosomal transport;GO:0019076//viral release from …
0	BMSK0000857	COX7C	2.05548	1.29114	0.670824	4.01324e-119	6.4541e-115	cytochrome c oxidase subunit 7C, mitochondrial-like [Plutella xylostella]	Metabolism;Organismal Systems;Human Diseases;Human Diseases;Human Diseases;Metabolism;Human Diseases;Organismal Systems	Global and overview maps;Environmental adaptation;Neurodegenerative diseases;Neurodegenerative diseases;Neurodegenerative diseases;Energy metabolism;Endocrine and metabolic diseases;Circulatory system	ko01100//Metabolic pathways;ko04714//Thermogenesis;ko05016//Huntington disease;ko05010//Alzheimer disease;ko05012//Parkinson disease;ko00190//Oxidative phosphorylation;ko04932//Non-alcoholic fatty liver disease (NAFLD);ko04260//Cardiac muscle contraction	K02272;K02272;K02272;K02272;K02272;K02272;K02272;K02272	GO:0005743//mitochondrial inner membrane;GO:0016021//integral component of membrane	GO:0004129//cytochrome-c oxidase activity	-
0	BMSK0000274	Tpi	1.68477	1.03285	0.705921	1.91288e-117	3.07629e-113	TPIS BOMMO RecName: Full=Triosephosphate isomerase; Short=TIM; AltName: Full=Triose-phosphate isomerase	Metabolism;Metabolism;Metabolism;Metabolism;Metabolism;Metabolism	Global and overview maps;Global and overview maps;Global and overview maps;Carbohydrate metabolism;Carbohydrate metabolism;Carbohydrate metabolism	ko01100//Metabolic pathways;ko01200//Carbon metabolism;ko01230//Biosynthesis of amino acids;ko00010//Glycolysis / Gluconeogenesis;ko00562//Inositol phosphate metabolism;ko00051//Fructose and mannose metabolism	K01803;K01803;K01803;K01803;K01803;K01803	-	GO:0004807//triose-phosphate isomerase activity	GO:0006094//gluconeogenesis;GO:0006096//glycolytic process
0	BMSK0011296		1.99638	1.30888	0.609048	3.12725e-117	5.02925e-113	XP 004922464.1 DH dehydrogenase [ubiquinone] iron-sulfur protein 5-like	Metabolism;Organismal Systems;Human Diseases;Human Diseases;Human Diseases;Metabolism;Human Diseases;Organismal Systems	Global and overview maps;Environmental adaptation;Neurodegenerative diseases;Neurodegenerative diseases;Neurodegenerative diseases;Energy metabolism;Endocrine and metabolic diseases;Nervous system	ko01100//Metabolic pathways;ko04714//Thermogenesis;ko05016//Huntington disease;ko05010//Alzheimer disease;ko05012//Parkinson disease;ko00190//Oxidative phosphorylation;ko04932//Non-alcoholic fatty liver disease (NAFLD);ko04723//Retrograde endocannabinoid signaling	K03938;K03938;K03938;K03938;K03938;K03938;K03938;K03938	-	-	-
0	BMSK0009128		0.974793	0.411543	1.24405	4.50285e-117	7.24148e-113	uncharacterized protein LOC101739604 isoform X1	-	-	-	-	-	-	-
0	BMSK0003791		1.25854	0.826116	0.607333	2.98334e-116	4.7978e-112	uncharacterized protein LOC106707689 [Papilio machaon]	-	-	-	-	-	-	-
0	BMSK0006003		1.49538	0.823383	0.860872	4.41177e-116	7.09501e-112	calponin homology domain-containing protein DDB G0272472-like	-	-	-	-	-	-	-
0	BMSK0015646	RSBN1	1.43178	1.01162	0.50114	2.33182e-115	3.75004e-111	round spermatid basic protein 1-like protein	-	-	-	-	GO:0005634//nucleus	GO:0046872//metal ion binding;GO:0051213//dioxygenase activity	GO:0006325//chromatin organization
0	BMSK0005333	PXMP2	1.05018	0.451166	1.21891	3.45087e-115	5.54969e-111	peroxisomal membrane protein PMP22	Cellular Processes	Transport and catabolism	ko04146//Peroxisome	K13347	GO:0005737//cytoplasm;GO:0005778//peroxisomal membrane;GO:0016021//integral component of membrane;GO:0032991//macromolecular complex	-	-
0	BMSK0015353	cat2	1.46534	0.891002	0.717733	8.1175e-114	1.30546e-109	Acetyl-CoA hydrolase/transferase C-terminal domain	-	-	-	-	-	GO:0016740//transferase activity	GO:0006084//acetyl-CoA metabolic process
0	BMSK0000853	HINT1	1.72696	1.30951	0.39921	8.1695e-114	1.31382e-109	protein kinase c inhibitor isoform X1	-	-	-	-	GO:0000118//histone deacetylase complex;GO:0005737//cytoplasm	GO:0000166//nucleotide binding;GO:0016787//hydrolase activity	GO:0006355//regulation of transcription, DNA-templated;GO:0009154//purine ribonucleotide catabolic process;GO:0072332//intrinsic apoptotic signaling pathway by p53 class mediator
0	BMSK0010852	mettl23	1.83226	1.21895	0.587991	6.96259e-113	1.11972e-108	acyl-CoA-binding domain-containing protein 6-like	-	-	-	-	GO:0005737//cytoplasm;GO:0016021//integral component of membrane	GO:0008168//methyltransferase activity	-
0	BMSK0000923	HDGFL3	1.71736	1.11608	0.621746	1.09434e-112	1.75992e-108	hepatoma-derived growth factor-related protein 3 isoform X2	-	-	-	-	GO:0005576//extracellular region;GO:0005634//nucleus;GO:0005654//nucleoplasm;GO:0005829//cytosol	GO:0008017//microtubule binding;GO:0008083//growth factor activity;GO:0015631//tubulin binding	GO:0007026//negative regulation of microtubule depolymerization;GO:0008283//cell proliferation;GO:0031175//neuron projection development;GO:0046785//microtubule polymerization
0	BMSK0008882	RRAGA	0.87757	0.461026	0.928664	9.30517e-112	1.49646e-107	ras-related GTP-binding protein A [Papilio polytes]	Environmental Information Processing;Cellular Processes	Signal transduction;Transport and catabolism	ko04150//mTOR signaling pathway;ko04140//Autophagy - animal	K16185;K16185	GO:0005634//nucleus;GO:0005764//lysosome;GO:0034448//EGO complex;GO:1990131//Gtr1-Gtr2 GTPase complex	GO:0003924//GTPase activity;GO:0005525//GTP binding	GO:0006915//apoptotic process;GO:0009267//cellular response to starvation;GO:0010506//regulation of autophagy;GO:0010507//negative regulation of autophagy;GO:0032008//positive regulation of TOR signaling;GO:0034198//cellular response to amino acid starvation;GO:0034613//cellular protein localization;GO:0043200//response to amino acid;GO:0071230//cellular response to amino acid stimulus;GO:1903432…
0	BMSK0012098		1.48099	0.899885	0.718749	1.37215e-111	2.20669e-107	uncharacterized protein LOC101737406 isoform X1	-	-	-	-	-	-	-
0	BMSK0013541	CHKB	1.30893	0.733306	0.835901	4.82069e-111	7.75263e-107	choline/ethanolamine kinase isoform X1 [Papilio polytes]	Metabolism;Metabolism;Human Diseases	Global and overview maps;Lipid metabolism;Cancers	ko01100//Metabolic pathways;ko00564//Glycerophospholipid metabolism;ko05231//Choline metabolism in cancer	K14156;K14156;K14156	GO:0005829//cytosol	GO:0004103//choline kinase activity;GO:0004305//ethanolamine kinase activity;GO:0005524//ATP binding	GO:0006646//phosphatidylethanolamine biosynthetic process;GO:0006656//phosphatidylcholine biosynthetic process
0	BMSK0002545	Adk2	1.58708	0.940299	0.75518	6.85797e-111	1.1029e-106	adenylate kinase 2	Metabolism;Metabolism;Metabolism	Global and overview maps;Nucleotide metabolism;Metabolism of cofactors and vitamins	ko01100//Metabolic pathways;ko00230//Purine metabolism;ko00730//Thiamine metabolism	K00939;K00939;K00939	GO:0005758//mitochondrial intermembrane space;GO:0005829//cytosol	GO:0004017//adenylate kinase activity;GO:0005524//ATP binding	GO:0006172//ADP biosynthetic process;GO:0046033//AMP metabolic process;GO:0046034//ATP metabolic process
0	BMSK0014382	PDCD4	1.90549	1.23356	0.627337	5.55799e-110	8.93835e-106	programmed cell death protein 4-like	Human Diseases;Human Diseases	Cancers;Cancers	ko05205//Proteoglycans in cancer;ko05206//MicroRNAs in cancer	K16865;K16865	GO:0005634//nucleus;GO:0005737//cytoplasm;GO:0005829//cytosol	GO:0003723//RNA binding	GO:0007569//cell aging;GO:0043508//negative regulation of JUN kinase activity;GO:0045892//negative regulation of transcription, DNA-templated
0	BMSK0010936		0.9861	0.387639	1.34702	9.22377e-110	1.48337e-105	-	-	-	-	-	-	-	-
0	BMSK0001230	ccdc47	1.08126	0.45545	1.24735	6.84131e-109	1.10022e-104	coiled-coil domain-containing protein 47 isoform X2	-	-	-	-	GO:0005783//endoplasmic reticulum;GO:0016021//integral component of membrane	GO:0005509//calcium ion binding	-
0	BMSK0002636	LPIN2	1.62989	1.11517	0.547516	3.91597e-108	6.29767e-104	phosphatidate phosphatase LPIN2 isoform X3	Metabolism;Environmental Information Processing;Metabolism;Metabolism	Global and overview maps;Signal transduction;Lipid metabolism;Lipid metabolism	ko01100//Metabolic pathways;ko04150//mTOR signaling pathway;ko00564//Glycerophospholipid metabolism;ko00561//Glycerolipid metabolism	K15728;K15728;K15728;K15728	GO:0005634//nucleus;GO:0005789//endoplasmic reticulum membrane;GO:0005829//cytosol	GO:0003713//transcription coactivator activity;GO:0008195//phosphatidate phosphatase activity	GO:0006629//lipid metabolic process;GO:0006646//phosphatidylethanolamine biosynthetic process;GO:0006656//phosphatidylcholine biosynthetic process;GO:0009062//fatty acid catabolic process;GO:0019432//triglyceride biosynthetic process;GO:0032869//cellular response to insulin stimulus;GO:0045944//positive regulation of transcription from RNA polymerase II promoter
0	BMSK0002369	ZNF706	1.84799	1.27551	0.534882	5.67573e-107	9.1277e-103	zinc finger protein 706-like [Papilio polytes]	-	-	-	-	GO:0005634//nucleus;GO:0005737//cytoplasm	GO:0046872//metal ion binding	GO:0006417//regulation of translation;GO:0045892//negative regulation of transcription, DNA-templated;GO:1902455//negative regulation of stem cell population maintenance
0	BMSK0014501	YIF1B	1.32533	0.724502	0.871289	2.30015e-106	3.6991e-102	protein YIF1A isoform X1	-	-	-	-	GO:0005789//endoplasmic reticulum membrane;GO:0005793//endoplasmic reticulum-Golgi intermediate compartment;GO:0030134//ER to Golgi transport vesicle;GO:0030173//integral component of Golgi membrane	-	-
0	BMSK0000576	PHYHD1	1.45539	0.972512	0.581623	3.46211e-106	5.56776e-102	phytanoyl-CoA dioxygenase domain-containing protein 1	-	-	-	-	-	GO:0046872//metal ion binding;GO:0051213//dioxygenase activity	-
0	BMSK0001719	Klf10	1.17077	0.521708	1.16614	4.00921e-106	6.44761e-102	Krueppel-like factor 10	-	-	-	-	-	-	-
0	BMSK0005365	olf186-F	1.14239	0.66728	0.775689	9.45384e-106	1.52037e-101	Orai1 alternative splice form A	Environmental Information Processing;Environmental Information Processing;Human Diseases;Organismal Systems;Organismal Systems;Organismal Systems;Organismal Systems;Human Diseases	Signal transduction;Signal transduction;Endocrine and metabolic diseases;Immune system;Endocrine system;Endocrine system;Endocrine system;Immune diseases	ko04024//cAMP signaling pathway;ko04020//Calcium signaling pathway;ko04934//Cushing syndrome;ko04611//Platelet activation;ko04925//Aldosterone synthesis and secretion;ko04924//Renin secretion;ko04927//Cortisol synthesis and secretion;ko05340//Primary immunodeficiency	K16056;K16056;K16056;K16056;K16056;K16056;K16056;K16056	GO:0005886//plasma membrane;GO:0005887//integral component of plasma membrane;GO:0016020//membrane	GO:0015279//store-operated calcium channel activity;GO:0042802//identical protein binding	GO:0002115//store-operated calcium entry;GO:0007399//nervous system development;GO:0051928//positive regulation of calcium ion transport;GO:0070886//positive regulation of calcineurin-NFAT signaling cascade
0	BMSK0008292	YIPF2	0.987618	0.445151	1.14966	1.09941e-105	1.76807e-101	protein YIPF2 [Papilio xuthus]	-	-	-	-	GO:0000138//Golgi trans cisterna;GO:0005794//Golgi apparatus;GO:0005797//Golgi medial cisterna;GO:0005802//trans-Golgi network;GO:0016021//integral component of membrane;GO:0030133//transport vesicle;GO:0031902//late endosome membrane	GO:0017137//Rab GTPase binding	GO:0016192//vesicle-mediated transport
0	BMSK0013177	ACAT1	1.40155	0.719921	0.961116	1.68376e-105	2.70782e-101	acetoacetyl-CoA thiolase	Metabolism;Metabolism;Metabolism;Metabolism;Metabolism;Metabolism;Metabolism;Organismal Systems;Metabolism;Metabolism;Metabolism;Metabolism;Metabolism;Metabolism	Global and overview maps;Global and overview maps;Global and overview maps;Amino acid metabolism;Amino acid metabolism;Carbohydrate metabolism;Carbohydrate metabolism;Digestive system;Lipid metabolism;Amino acid metabolism;Metabolism of terpenoids and polyketides;Carbohydrate metabolism;Carbohydrate metabolism;Lipid metabolism	ko01100//Metabolic pathways;ko01200//Carbon metabolism;ko01212//Fatty acid metabolism;ko00310//Lysine degradation;ko00280//Valine, leucine and isoleucine degradation;ko00630//Glyoxylate and dicarboxylate metabolism;ko00620//Pyruvate metabolism;ko04975//Fat digestion and absorption;ko00071//Fatty acid degradation;ko00380//Tryptophan metabolism;ko00900//Terpenoid backbone biosynthesis;ko00640//Prop…	K00626;K00626;K00626;K00626;K00626;K00626;K00626;K00626;K00626;K00626;K00626;K00626;K00626;K00626	GO:0005739//mitochondrion	GO:0003985//acetyl-CoA C-acetyltransferase activity;GO:0003988//acetyl-CoA C-acyltransferase activity;GO:0046872//metal ion binding	GO:0006085//acetyl-CoA biosynthetic process;GO:0006550//isoleucine catabolic process;GO:0006635//fatty acid beta-oxidation;GO:0015937//coenzyme A biosynthetic process;GO:0046356//acetyl-CoA catabolic process;GO:0046952//ketone body catabolic process;GO:1902860//propionyl-CoA biosynthetic process
0	BMSK0004293		1.33888	0.863862	0.632159	8.16223e-105	1.31265e-100	centromere protein S-like [Papilio xuthus]	Genetic Information Processing	Replication and repair	ko03460//Fanconi anemia pathway	K11511	-	-	-
0	BMSK0004234	ap2m1a	0.788143	0.277181	1.50763	2.63924e-104	4.24443e-100	Adaptor complexes medium subunit family	-	-	-	-	GO:0005886//plasma membrane;GO:0005905//coated pit;GO:0030131//clathrin adaptor complex	GO:0008289//lipid binding	GO:0006886//intracellular protein transport;GO:0006897//endocytosis;GO:0016055//Wnt signaling pathway
0	BMSK0005568	Rad23a	1.66544	1.09732	0.601927	9.8153e-104	1.5785e-99	nuclear excision repair protein Rad23	Genetic Information Processing;Genetic Information Processing	Folding, sorting and degradation;Replication and repair	ko04141//Protein processing in endoplasmic reticulum;ko03420//Nucleotide excision repair	K10839;K10839	GO:0000502//proteasome complex;GO:0005634//nucleus;GO:0005654//nucleoplasm;GO:0005737//cytoplasm;GO:0005815//microtubule organizing center;GO:0005829//cytosol;GO:0032991//macromolecular complex;GO:0043231//intracellular membrane-bounded organelle	GO:0003684//damaged DNA binding;GO:0019900//kinase binding;GO:0031593//polyubiquitin binding;GO:0043130//ubiquitin binding;GO:0070628//proteasome binding;GO:1990381//ubiquitin-specific protease binding	GO:0006289//nucleotide-excision repair;GO:0006974//cellular response to DNA damage stimulus;GO:0031648//protein destabilization;GO:0032434//regulation of proteasomal ubiquitin-dependent protein catabolic process;GO:0032436//positive regulation of proteasomal ubiquitin-dependent protein catabolic process;GO:0043161//proteasome-mediated ubiquitin-dependent protein catabolic process;GO:0045070//posi…
0	BMSK0010126	STRAP	1.36434	0.830149	0.716757	1.05022e-103	1.68896e-99	serine-threonine kinase receptor-associated protein	Genetic Information Processing	Translation	ko03013//RNA transport	K13137	GO:0005634//nucleus;GO:0005829//cytosol;GO:0032797//SMN complex;GO:0034719//SMN-Sm protein complex	GO:0005102//receptor binding	GO:0000122//negative regulation of transcription from RNA polymerase II promoter;GO:0000387//spliceosomal snRNP assembly;GO:0030512//negative regulation of transforming growth factor beta receptor signaling pathway
0	BMSK0005335	Txndc17	1.85027	1.39352	0.409006	2.96108e-102	4.762e-98	thioredoxin domain-containing protein 17-like isoform X1	-	-	-	-	GO:0005829//cytosol	GO:0004601//peroxidase activity;GO:0047134//protein-disulfide reductase activity	GO:0033209//tumor necrosis factor-mediated signaling pathway
0	BMSK0009983		0.800296	0.334514	1.25846	3.64184e-102	5.85681e-98	testis-expressed protein 2	-	-	-	-	-	-	-
0	BMSK0014781		1.38461	0.981044	0.497086	6.08462e-102	9.78529e-98	claspin homolog, partial	-	-	-	-	GO:0005634//nucleus;GO:0005737//cytoplasm	GO:0000287//magnesium ion binding;GO:0043715//2,3-diketo-5-methylthiopentyl-1-phosphate enolase activity;GO:0043716//2-hydroxy-3-keto-5-methylthiopentenyl-1-phosphate phosphatase activity;GO:0043874//acireductone synthase activity	GO:0019284//L-methionine biosynthetic process from S-adenosylmethionine;GO:0019509//L-methionine biosynthetic process from methylthioadenosine
0	BMSK0005414	Rnf10	1.15801	0.628234	0.882271	1.14287e-101	1.83796e-97	RING finger protein 10	-	-	-	-	GO:0005634//nucleus;GO:0005737//cytoplasm	GO:0004842//ubiquitin-protein transferase activity;GO:0044212//transcription regulatory region DNA binding;GO:0046872//metal ion binding	GO:0010626//negative regulation of Schwann cell proliferation;GO:0031643//positive regulation of myelination;GO:0045893//positive regulation of transcription, DNA-templated;GO:0045944//positive regulation of transcription from RNA polymerase II promoter;GO:0051865//protein autoubiquitination;GO:0099527//postsynapse to nucleus signaling pathway
0	BMSK0011859	Vps35	1.02597	0.459999	1.15729	3.14438e-101	5.05679e-97	vacuolar protein sorting-associated protein 35 isoform X1	Cellular Processes	Transport and catabolism	ko04144//Endocytosis	K18468	GO:0005737//cytoplasm;GO:0005739//mitochondrion;GO:0005764//lysosome;GO:0005768//endosome;GO:0005769//early endosome;GO:0005770//late endosome;GO:0005829//cytosol;GO:0005886//plasma membrane;GO:0010008//endosome membrane;GO:0014069//postsynaptic density;GO:0016021//integral component of membrane;GO:0030904//retromer complex;GO:0030906//retromer, cargo-selective complex;GO:0043005//neuron projecti…	GO:0008565//protein transporter activity;GO:0031748//D1 dopamine receptor binding	GO:0006624//vacuolar protein processing;GO:0006886//intracellular protein transport;GO:0007040//lysosome organization;GO:0007416//synapse assembly;GO:0010628//positive regulation of gene expression;GO:0010629//negative regulation of gene expression;GO:0010821//regulation of mitochondrion organization;GO:0031647//regulation of protein stability;GO:0031648//protein destabilization;GO:0032268//regul…
0	BMSK0013045		1.1576	0.541017	1.09739	3.6313e-101	5.83986e-97	short-chain dehydrogenease/reductase	-	-	-	-	-	GO:0016491//oxidoreductase activity	-
0	BMSK0008344	FAM102A	0.798478	0.40448	0.981183	1.03036e-100	1.65703e-96	-	-	-	-	-	-	-	-
0	BMSK0000781		1.69097	1.04389	0.695887	1.16694e-100	1.87667e-96	probable DH dehydrogenase [ubiquinone] 1 alpha subcomplex subunit 12 [Amyelois transitella]	Metabolism;Organismal Systems;Human Diseases;Human Diseases;Human Diseases;Metabolism;Human Diseases;Organismal Systems	Global and overview maps;Environmental adaptation;Neurodegenerative diseases;Neurodegenerative diseases;Neurodegenerative diseases;Energy metabolism;Endocrine and metabolic diseases;Nervous system	ko01100//Metabolic pathways;ko04714//Thermogenesis;ko05016//Huntington disease;ko05010//Alzheimer disease;ko05012//Parkinson disease;ko00190//Oxidative phosphorylation;ko04932//Non-alcoholic fatty liver disease (NAFLD);ko04723//Retrograde endocannabinoid signaling	K11352;K11352;K11352;K11352;K11352;K11352;K11352;K11352	GO:0005739//mitochondrion;GO:0005747//mitochondrial respiratory chain complex I	GO:0008137//NADH dehydrogenase (ubiquinone) activity;GO:0009055//electron carrier activity	GO:0006979//response to oxidative stress
0	BMSK0007973	chmp2a	1.32631	0.963184	0.461536	1.64922e-100	2.65227e-96	charged multivesicular body protein 2a [Amyelois transitella]	Cellular Processes;Cellular Processes	Transport and catabolism;Cell growth and death	ko04144//Endocytosis;ko04217//Necroptosis	K12191;K12191	GO:0000815//ESCRT III complex;GO:0005635//nuclear envelope;GO:0005771//multivesicular body;GO:0031902//late endosome membrane	-	GO:0010458//exit from mitosis;GO:0015031//protein transport;GO:0031468//nuclear envelope reassembly;GO:0032509//endosome transport via multivesicular body sorting pathway;GO:0045324//late endosome to vacuole transport
0	BMSK0014748	syvn1	0.967362	0.384707	1.33029	5.18718e-100	8.34202e-96	AET36898.1 synoviolin-like protein	Genetic Information Processing;Genetic Information Processing	Folding, sorting and degradation;Folding, sorting and degradation	ko04141//Protein processing in endoplasmic reticulum;ko04120//Ubiquitin mediated proteolysis	K10601;K10601	GO:0000836//Hrd1p ubiquitin ligase complex;GO:0012505//endomembrane system;GO:0016021//integral component of membrane	GO:0046872//metal ion binding;GO:0061630//ubiquitin protein ligase activity	GO:0006511//ubiquitin-dependent protein catabolic process;GO:0018279//protein N-linked glycosylation via asparagine;GO:0030433//ER-associated ubiquitin-dependent protein catabolic process;GO:0036503//ERAD pathway
0	BMSK0014697	Psn	1.25545	0.756512	0.730771	6.66154e-100	1.07131e-95	XP 004924557.1 presenilin-1 isoform X1	Human Diseases;Human Diseases;Environmental Information Processing;Organismal Systems;Environmental Information Processing	Infectious diseases;Neurodegenerative diseases;Signal transduction;Nervous system;Signal transduction	ko05165//Human papillomavirus infection;ko05010//Alzheimer disease;ko04310//Wnt signaling pathway;ko04722//Neurotrophin signaling pathway;ko04330//Notch signaling pathway	K04505;K04505;K04505;K04505;K04505	GO:0000139//Golgi membrane;GO:0005789//endoplasmic reticulum membrane;GO:0016021//integral component of membrane	GO:0004175//endopeptidase activity;GO:0004190//aspartic-type endopeptidase activity	GO:0006508//proteolysis;GO:0006509//membrane protein ectodomain proteolysis;GO:0006915//apoptotic process;GO:0007219//Notch signaling pathway;GO:0007220//Notch receptor processing;GO:0016485//protein processing;GO:0034205//beta-amyloid formation;GO:0035333//Notch receptor processing, ligand-dependent
0	BMSK0015165	Copa	1.19167	0.568922	1.06668	6.07951e-99	9.77706e-95	coatomer protein complex subunit alpha	-	-	-	-	GO:0000139//Golgi membrane;GO:0005615//extracellular space;GO:0005737//cytoplasm;GO:0030126//COPI vesicle coat	GO:0005179//hormone activity;GO:0005198//structural molecule activity	GO:0006886//intracellular protein transport;GO:0006888//ER to Golgi vesicle-mediated transport;GO:0006890//retrograde vesicle-mediated transport, Golgi to ER;GO:0006891//intra-Golgi vesicle-mediated transport;GO:0030157//pancreatic juice secretion
0	BMSK0000764	Sin3a	1.29511	0.739534	0.80839	6.13831e-99	9.87162e-95	paired amphipathic helix protein Sin3a	Human Diseases;Human Diseases;Organismal Systems	Neurodegenerative diseases;Cancers;Endocrine system	ko05016//Huntington disease;ko05202//Transcriptional misregulation in cancers;ko04919//Thyroid hormone signaling pathway	K11644;K11644;K11644	GO:0000776//kinetochore;GO:0000785//chromatin;GO:0005634//nucleus;GO:0005654//nucleoplasm;GO:0005667//transcription factor complex;GO:0005730//nucleolus;GO:0016580//Sin3 complex;GO:0017053//transcriptional repressor complex;GO:0032991//macromolecular complex	GO:0000976//transcription regulatory region sequence-specific DNA binding;GO:0001102//RNA polymerase II activating transcription factor binding;GO:0001103//RNA polymerase II repressing transcription factor binding;GO:0003677//DNA binding;GO:0003682//chromatin binding;GO:0003700//transcription factor activity, sequence-specific DNA binding;GO:0003714//transcription corepressor activity;GO:0003723/…	GO:0000122//negative regulation of transcription from RNA polymerase II promoter;GO:0001701//in utero embryonic development;GO:0002218//activation of innate immune response;GO:0002230//positive regulation of defense response to virus by host;GO:0002244//hematopoietic progenitor cell differentiation;GO:0006260//DNA replication;GO:0006355//regulation of transcription, DNA-templated;GO:0006476//prot…
0	BMSK0000624		1.68506	1.09645	0.619961	9.94861e-99	1.59994e-94	uncharacterized protein LOC100302108 isoform X1	Metabolism;Organismal Systems;Human Diseases;Human Diseases;Human Diseases;Metabolism;Human Diseases;Organismal Systems	Global and overview maps;Environmental adaptation;Neurodegenerative diseases;Neurodegenerative diseases;Neurodegenerative diseases;Energy metabolism;Endocrine and metabolic diseases;Nervous system	ko01100//Metabolic pathways;ko04714//Thermogenesis;ko05016//Huntington disease;ko05010//Alzheimer disease;ko05012//Parkinson disease;ko00190//Oxidative phosphorylation;ko04932//Non-alcoholic fatty liver disease (NAFLD);ko04723//Retrograde endocannabinoid signaling	K03957;K03957;K03957;K03957;K03957;K03957;K03957;K03957	-	-	-
0	BMSK0006470	CBX5	1.47169	0.982384	0.583115	2.45182e-98	3.94301e-94	chromobox protein homolog 5-like [Amyelois transitella]	-	-	-	-	GO:0000118//histone deacetylase complex;GO:0000776//kinetochore;GO:0000784//nuclear chromosome, telomeric region;GO:0005634//nucleus;GO:0005635//nuclear envelope;GO:0005654//nucleoplasm;GO:0005720//nuclear heterochromatin;GO:0005721//pericentric heterochromatin;GO:0005730//nucleolus;GO:0010369//chromocenter;GO:0017053//transcriptional repressor complex;GO:0031618//nuclear pericentric heterochroma…	GO:0003682//chromatin binding;GO:0030674//protein binding, bridging;GO:0035064//methylated histone binding;GO:0042802//identical protein binding;GO:0042803//protein homodimerization activity;GO:0042826//histone deacetylase binding;GO:0043021//ribonucleoprotein complex binding;GO:0044877//macromolecular complex binding;GO:0070491//repressing transcription factor binding	GO:0000122//negative regulation of transcription from RNA polymerase II promoter;GO:0006974//cellular response to DNA damage stimulus;GO:0007596//blood coagulation;GO:0016032//viral process;GO:0045892//negative regulation of transcription, DNA-templated;GO:0070317//negative regulation of G0 to G1 transition
0	BMSK0006303	NDUFV2	1.66128	1.02036	0.703213	2.75336e-98	4.42796e-94	DH-ubiquinone reductase	Metabolism;Organismal Systems;Human Diseases;Human Diseases;Human Diseases;Metabolism;Human Diseases;Organismal Systems	Global and overview maps;Environmental adaptation;Neurodegenerative diseases;Neurodegenerative diseases;Neurodegenerative diseases;Energy metabolism;Endocrine and metabolic diseases;Nervous system	ko01100//Metabolic pathways;ko04714//Thermogenesis;ko05016//Huntington disease;ko05010//Alzheimer disease;ko05012//Parkinson disease;ko00190//Oxidative phosphorylation;ko04932//Non-alcoholic fatty liver disease (NAFLD);ko04723//Retrograde endocannabinoid signaling	K03943;K03943;K03943;K03943;K03943;K03943;K03943;K03943	GO:0005747//mitochondrial respiratory chain complex I	GO:0003954//NADH dehydrogenase activity;GO:0046872//metal ion binding;GO:0051537//2 iron, 2 sulfur cluster binding	GO:0006120//mitochondrial electron transport, NADH to ubiquinone
0	BMSK0006052		1.02029	0.70931	0.524495	2.16932e-97	3.4887e-93	-	-	-	-	-	-	-	-
0	BMSK0000396	AcCoAS	1.00765	0.559069	0.84989	6.44599e-97	1.03664e-92	acetyl-coenzyme A synthetase isoform X1	Metabolism;Metabolism;Metabolism;Metabolism;Metabolism;Metabolism	Global and overview maps;Global and overview maps;Carbohydrate metabolism;Carbohydrate metabolism;Carbohydrate metabolism;Carbohydrate metabolism	ko01100//Metabolic pathways;ko01200//Carbon metabolism;ko00010//Glycolysis / Gluconeogenesis;ko00630//Glyoxylate and dicarboxylate metabolism;ko00620//Pyruvate metabolism;ko00640//Propanoate metabolism	K01895;K01895;K01895;K01895;K01895;K01895	GO:0005737//cytoplasm	GO:0003987//acetate-CoA ligase activity;GO:0005524//ATP binding;GO:0016208//AMP binding;GO:0031955//short-chain fatty acid-CoA ligase activity	GO:0006633//fatty acid biosynthetic process;GO:0019427//acetyl-CoA biosynthetic process from acetate;GO:0048149//behavioral response to ethanol
0	BMSK0007069	ST13	2.01438	1.49007	0.434956	6.62126e-97	1.06483e-92	hsc70-interacting protein-like [Papilio machaon]	-	-	-	-	GO:0005737//cytoplasm	GO:0046983//protein dimerization activity	GO:0051085//chaperone mediated protein folding requiring cofactor
0	BMSK0015964	chmp4b	1.13059	0.772936	0.548659	2.069e-96	3.32737e-92	charged multivesicular body protein 4b [Papilio polytes]	Cellular Processes;Cellular Processes	Transport and catabolism;Cell growth and death	ko04144//Endocytosis;ko04217//Necroptosis	K12194;K12194	GO:0000815//ESCRT III complex;GO:0005635//nuclear envelope;GO:0005829//cytosol;GO:0030496//midbody;GO:0031902//late endosome membrane	-	GO:0000281//mitotic cytokinesis;GO:0007034//vacuolar transport;GO:0010458//exit from mitosis;GO:0015031//protein transport;GO:0031468//nuclear envelope reassembly;GO:0090148//membrane fission
0	BMSK0004014	NISCH	0.868334	0.628285	0.466831	3.89618e-96	6.26584e-92	nischarin [Amyelois transitella]	-	-	-	-	GO:0005737//cytoplasm;GO:0005769//early endosome;GO:0005829//cytosol;GO:0005886//plasma membrane;GO:0016020//membrane;GO:0055037//recycling endosome	GO:0005178//integrin binding;GO:0019901//protein kinase binding;GO:0035091//phosphatidylinositol binding;GO:0042802//identical protein binding	GO:0006006//glucose metabolic process;GO:0006915//apoptotic process;GO:0008217//regulation of blood pressure;GO:0016601//Rac protein signal transduction;GO:0030036//actin cytoskeleton organization;GO:0030336//negative regulation of cell migration;GO:0032228//regulation of synaptic transmission, GABAergic;GO:0048243//norepinephrine secretion
0	BMSK0008995	NDUFA2	1.46416	0.907375	0.690303	1.4793e-95	2.37901e-91	ABD36145.1 DH-ubiquinone oxidoreductase B8 subunit	Metabolism;Organismal Systems;Human Diseases;Human Diseases;Human Diseases;Metabolism;Human Diseases;Organismal Systems	Global and overview maps;Environmental adaptation;Neurodegenerative diseases;Neurodegenerative diseases;Neurodegenerative diseases;Energy metabolism;Endocrine and metabolic diseases;Nervous system	ko01100//Metabolic pathways;ko04714//Thermogenesis;ko05016//Huntington disease;ko05010//Alzheimer disease;ko05012//Parkinson disease;ko00190//Oxidative phosphorylation;ko04932//Non-alcoholic fatty liver disease (NAFLD);ko04723//Retrograde endocannabinoid signaling	K03946;K03946;K03946;K03946;K03946;K03946;K03946;K03946	GO:0005747//mitochondrial respiratory chain complex I	-	GO:0001835//blastocyst hatching;GO:0032981//mitochondrial respiratory chain complex I assembly;GO:0055114//oxidation-reduction process
0	BMSK0010030	Psmd12	1.7054	1.23207	0.469025	3.79416e-95	6.10177e-91	proteasome 26S non-ATPase subunit 12 isoform X1	Human Diseases;Genetic Information Processing	Infectious diseases;Folding, sorting and degradation	ko05169//Epstein-Barr virus infection;ko03050//Proteasome	K03035;K03035	GO:0000502//proteasome complex;GO:0005737//cytoplasm;GO:0005838//proteasome regulatory particle;GO:0008541//proteasome regulatory particle, lid subcomplex;GO:0022624//proteasome accessory complex;GO:0031595//nuclear proteasome complex	-	GO:0043161//proteasome-mediated ubiquitin-dependent protein catabolic process
0	BMSK0006661	43896	0.994658	0.520971	0.932998	4.25711e-95	6.84628e-91	-	-	-	-	-	GO:0000835//ER ubiquitin ligase complex;GO:0005783//endoplasmic reticulum;GO:0005789//endoplasmic reticulum membrane;GO:0016020//membrane;GO:0016021//integral component of membrane;GO:0030176//integral component of endoplasmic reticulum membrane;GO:0044322//endoplasmic reticulum quality control compartment	GO:0004842//ubiquitin-protein transferase activity;GO:0008270//zinc ion binding;GO:0019899//enzyme binding;GO:0031624//ubiquitin conjugating enzyme binding;GO:0061630//ubiquitin protein ligase activity;GO:1990381//ubiquitin-specific protease binding	GO:0010498//proteasomal protein catabolic process;GO:0030433//ER-associated ubiquitin-dependent protein catabolic process;GO:0036503//ERAD pathway;GO:0070936//protein K48-linked ubiquitination;GO:1904380//endoplasmic reticulum mannose trimming
0	BMSK0002191	Prosalpha4	2.09459	1.54994	0.434459	7.59756e-95	1.22184e-90	proteasome beta-subunit	Genetic Information Processing	Folding, sorting and degradation	ko03050//Proteasome	K02731	GO:0000502//proteasome complex;GO:0005634//nucleus;GO:0005654//nucleoplasm;GO:0005737//cytoplasm;GO:0005829//cytosol;GO:0005839//proteasome core complex;GO:0019773//proteasome core complex, alpha-subunit complex	GO:0004175//endopeptidase activity;GO:0004298//threonine-type endopeptidase activity	GO:0007623//circadian rhythm;GO:0008063//Toll signaling pathway;GO:0010498//proteasomal protein catabolic process;GO:0010499//proteasomal ubiquitin-independent protein catabolic process;GO:0043161//proteasome-mediated ubiquitin-dependent protein catabolic process
0	BMSK0012931	Kmt2e	1.17356	0.697778	0.750049	7.08254e-94	1.13901e-89	uncharacterized protein LOC106130202 isoform X3 [Amyelois transitella]	Metabolism	Amino acid metabolism	ko00310//Lysine degradation	K09189	GO:0000785//chromatin;GO:0005634//nucleus;GO:0005737//cytoplasm;GO:0005815//microtubule organizing center;GO:0016607//nuclear speck;GO:0032991//macromolecular complex;GO:0035327//transcriptionally active chromatin	GO:0003713//transcription coactivator activity;GO:0019899//enzyme binding;GO:0035064//methylated histone binding;GO:0042800//histone methyltransferase activity (H3-K4 specific);GO:0046872//metal ion binding	GO:0002446//neutrophil mediated immunity;GO:0006306//DNA methylation;GO:0007050//cell cycle arrest;GO:0030218//erythrocyte differentiation;GO:0042119//neutrophil activation;GO:0045893//positive regulation of transcription, DNA-templated;GO:0048384//retinoic acid receptor signaling pathway;GO:1900087//positive regulation of G1/S transition of mitotic cell cycle
0	BMSK0002590	Bloc1s5	1.39435	0.8147	0.775253	1.14734e-93	1.84515e-89	biogenesis of lysosome-related organelles complex 1 subunit 5 isoform X1	-	-	-	-	GO:0030133//transport vesicle;GO:0031083//BLOC-1 complex;GO:1904115//axon cytoplasm	-	GO:0008089//anterograde axonal transport;GO:0031175//neuron projection development;GO:0032474//otolith morphogenesis;GO:0048066//developmental pigmentation;GO:0048490//anterograde synaptic vesicle transport
0	BMSK0001868	RB1CC1	0.881027	0.602706	0.547731	1.60107e-93	2.57485e-89	RB1-inducible coiled-coil protein 1 isoform X2	Cellular Processes;Organismal Systems	Transport and catabolism;Aging	ko04140//Autophagy - animal;ko04211//Longevity regulating pathway - mammal	K17589;K17589	GO:0000407//pre-autophagosomal structure;GO:0005764//lysosome;GO:0005789//endoplasmic reticulum membrane;GO:0005829//cytosol;GO:0019898//extrinsic component of membrane;GO:0031965//nuclear membrane;GO:0034045//pre-autophagosomal structure membrane;GO:1990316//ATG1/ULK1 kinase complex	GO:0019901//protein kinase binding;GO:0032947//protein complex scaffold	GO:0000045//autophagosome assembly;GO:0000422//mitophagy;GO:0001889//liver development;GO:0001934//positive regulation of protein phosphorylation;GO:0006914//autophagy;GO:0007049//cell cycle;GO:0007507//heart development;GO:0016236//macroautophagy;GO:0016241//regulation of macroautophagy;GO:0030242//pexophagy;GO:0034727//piecemeal microautophagy of nucleus;GO:0045793//positive regulation of cell …
0	BMSK0015260		0.896522	0.502426	0.835428	1.6298e-93	2.62105e-89	XP 004922117.1 lateral signaling target protein 2 homolog	-	-	-	-	-	GO:0046872//metal ion binding	-
0	BMSK0009335		1.92294	1.49655	0.361673	3.23319e-93	5.19961e-89	cytochrome b-c1 complex subunit 6, mitochondrial-like [Papilio xuthus]	Metabolism;Organismal Systems;Human Diseases;Human Diseases;Human Diseases;Metabolism;Human Diseases;Organismal Systems	Global and overview maps;Environmental adaptation;Neurodegenerative diseases;Neurodegenerative diseases;Neurodegenerative diseases;Energy metabolism;Endocrine and metabolic diseases;Circulatory system	ko01100//Metabolic pathways;ko04714//Thermogenesis;ko05016//Huntington disease;ko05010//Alzheimer disease;ko05012//Parkinson disease;ko00190//Oxidative phosphorylation;ko04932//Non-alcoholic fatty liver disease (NAFLD);ko04260//Cardiac muscle contraction	K00416;K00416;K00416;K00416;K00416;K00416;K00416;K00416	-	-	-
0	BMSK0014266	Arcn1	1.12529	0.560448	1.00565	3.58625e-93	5.76741e-89	coatomer protein complex subunit delta	-	-	-	-	GO:0000139//Golgi membrane;GO:0005783//endoplasmic reticulum;GO:0005829//cytosol;GO:0030126//COPI vesicle coat;GO:0030137//COPI-coated vesicle	-	GO:0006888//ER to Golgi vesicle-mediated transport;GO:0006890//retrograde vesicle-mediated transport, Golgi to ER;GO:0008344//adult locomotory behavior;GO:0015031//protein transport;GO:0021691//cerebellar Purkinje cell layer maturation;GO:0043473//pigmentation;GO:0051645//Golgi localization
0	BMSK0010142	LSM5	2.19855	1.64501	0.418452	1.36756e-92	2.1993e-88	U6 snR -associated Sm-like protein LSm5	Genetic Information Processing;Genetic Information Processing	Transcription;Folding, sorting and degradation	ko03040//Spliceosome;ko03018//RNA degradation	K12624;K12624	GO:0005634//nucleus;GO:0005688//U6 snRNP;GO:0046540//U4/U6 x U5 tri-snRNP complex;GO:0071005//U2-type precatalytic spliceosome;GO:1990726//Lsm1-7-Pat1 complex	GO:0003723//RNA binding	GO:0000398//mRNA splicing, via spliceosome
0	BMSK0006407	SRPK3	1.34633	0.881204	0.611481	4.09724e-92	6.58918e-88	SRSF protein kinase 2 [Papilio machaon]	Human Diseases	Infectious diseases	ko05168//Herpes simplex infection	K15409	GO:0005634//nucleus;GO:0005737//cytoplasm	GO:0004674//protein serine/threonine kinase activity;GO:0005524//ATP binding	GO:0000245//spliceosomal complex assembly;GO:0007519//skeletal muscle tissue development;GO:0010468//regulation of gene expression;GO:0030154//cell differentiation;GO:0035556//intracellular signal transduction;GO:0050684//regulation of mRNA processing;GO:0060537//muscle tissue development
0	BMSK0011789	DPM1	1.27071	0.711401	0.836895	8.47862e-92	1.36353e-87	dolichyl-phosphate mannosyltransferase isoform X1	Metabolism;Metabolism	Global and overview maps;Glycan biosynthesis and metabolism	ko01100//Metabolic pathways;ko00510//N-Glycan biosynthesis	K00721;K00721	GO:0005634//nucleus;GO:0005783//endoplasmic reticulum;GO:0005789//endoplasmic reticulum membrane;GO:0016020//membrane;GO:0033185//dolichol-phosphate-mannose synthase complex	GO:0004169//dolichyl-phosphate-mannose-protein mannosyltransferase activity;GO:0004582//dolichyl-phosphate beta-D-mannosyltransferase activity	GO:0006506//GPI anchor biosynthetic process;GO:0018279//protein N-linked glycosylation via asparagine;GO:0019348//dolichol metabolic process;GO:0035268//protein mannosylation;GO:0035269//protein O-linked mannosylation
0	BMSK0001349		1.17379	0.622085	0.915989	1.20244e-91	1.93376e-87	V-ATPase subunit H	Metabolism;Human Diseases;Metabolism;Cellular Processes;Environmental Information Processing;Cellular Processes;Human Diseases;Human Diseases;Human Diseases;Organismal Systems;Human Diseases	Global and overview maps;Infectious diseases;Energy metabolism;Transport and catabolism;Signal transduction;Transport and catabolism;Infectious diseases;Infectious diseases;Infectious diseases;Nervous system;Immune diseases	ko01100//Metabolic pathways;ko05165//Human papillomavirus infection;ko00190//Oxidative phosphorylation;ko04142//Lysosome;ko04150//mTOR signaling pathway;ko04145//Phagosome;ko05110//Vibrio cholerae infection;ko05152//Tuberculosis;ko05120//Epithelial cell signaling in Helicobacter pylori infection;ko04721//Synaptic vesicle cycle;ko05323//Rheumatoid arthritis	K02144;K02144;K02144;K02144;K02144;K02144;K02144;K02144;K02144;K02144;K02144	GO:0000221//vacuolar proton-transporting V-type ATPase, V1 domain	GO:0046961//proton-transporting ATPase activity, rotational mechanism	GO:0015991//ATP hydrolysis coupled proton transport
0	BMSK0001319	mtpn	1.30145	0.777322	0.743535	2.93551e-91	4.72088e-87	myotrophin-like [Amyelois transitella]	-	-	-	-	GO:0005634//nucleus;GO:0005737//cytoplasm	GO:0044877//macromolecular complex binding	GO:0030036//actin cytoskeleton organization;GO:2000813//negative regulation of barbed-end actin filament capping
0	BMSK0001956	Golga2	1.24511	0.69853	0.833875	3.49064e-90	5.61365e-86	putative leucine-rich repeat-containing protein DDB G0290503	-	-	-	-	GO:0000137//Golgi cis cisterna;GO:0000139//Golgi membrane;GO:0000922//spindle pole;GO:0005737//cytoplasm;GO:0005794//Golgi apparatus;GO:0005801//cis-Golgi network;GO:0005874//microtubule;GO:0030134//ER to Golgi transport vesicle;GO:0032580//Golgi cisterna membrane;GO:0032991//macromolecular complex;GO:0033116//endoplasmic reticulum-Golgi intermediate compartment membrane;GO:0043025//neuronal cell…	GO:0008017//microtubule binding;GO:0019901//protein kinase binding;GO:0019905//syntaxin binding;GO:0042802//identical protein binding;GO:0044877//macromolecular complex binding;GO:0061676//importin-alpha family protein binding	GO:0006486//protein glycosylation;GO:0006888//ER to Golgi vesicle-mediated transport;GO:0007020//microtubule nucleation;GO:0007030//Golgi organization;GO:0007098//centrosome cycle;GO:0008356//asymmetric cell division;GO:0010507//negative regulation of autophagy;GO:0015031//protein transport;GO:0032091//negative regulation of protein binding;GO:0050772//positive regulation of axonogenesis;GO:00512…
0	BMSK0005657	Idh1	1.82348	1.31118	0.475833	5.20873e-90	8.37669e-86	isocitrate dehydrogenase	Metabolism;Metabolism;Cellular Processes;Metabolism;Metabolism;Metabolism;Human Diseases;Metabolism	Global and overview maps;Global and overview maps;Transport and catabolism;Global and overview maps;Metabolism of other amino acids;Carbohydrate metabolism;Cancers;Global and overview maps	ko01100//Metabolic pathways;ko01200//Carbon metabolism;ko04146//Peroxisome;ko01230//Biosynthesis of amino acids;ko00480//Glutathione metabolism;ko00020//Citrate cycle (TCA cycle);ko05230//Central carbon metabolism in cancer;ko01210//2-Oxocarboxylic acid metabolism	K00031;K00031;K00031;K00031;K00031;K00031;K00031;K00031	GO:0005739//mitochondrion;GO:0005777//peroxisome;GO:0005829//cytosol	GO:0000287//magnesium ion binding;GO:0004450//isocitrate dehydrogenase (NADP+) activity;GO:0005102//receptor binding;GO:0042803//protein homodimerization activity;GO:0050661//NADP binding;GO:0051287//NAD binding	GO:0006097//glyoxylate cycle;GO:0006099//tricarboxylic acid cycle;GO:0006102//isocitrate metabolic process;GO:0006103//2-oxoglutarate metabolic process;GO:0006739//NADP metabolic process;GO:0006749//glutathione metabolic process;GO:0006979//response to oxidative stress;GO:0008585//female gonad development;GO:0014070//response to organic cyclic compound;GO:0048545//response to steroid hormone;GO:0…
0	BMSK0005006	Ccar1	1.66213	1.27964	0.377297	7.4308e-90	1.19502e-85	cell division cycle and apoptosis regulator protein 1	-	-	-	-	GO:0005634//nucleus;GO:0005641//nuclear envelope lumen;GO:0048471//perinuclear region of cytoplasm	GO:0000980//RNA polymerase II distal enhancer sequence-specific DNA binding;GO:0003713//transcription coactivator activity;GO:0003714//transcription corepressor activity;GO:0030374//ligand-dependent nuclear receptor transcription coactivator activity	GO:0006355//regulation of transcription, DNA-templated;GO:0006915//apoptotic process;GO:0007049//cell cycle;GO:0008284//positive regulation of cell proliferation;GO:0030335//positive regulation of cell migration;GO:0043065//positive regulation of apoptotic process
0	BMSK0011232	LTA4H	1.37316	0.739264	0.893336	1.50642e-89	2.42262e-85	ABF51345.1 leukotriene A4 hydrolase	Metabolism;Metabolism	Global and overview maps;Lipid metabolism	ko01100//Metabolic pathways;ko00590//Arachidonic acid metabolism	K01254;K01254	GO:0005634//nucleus;GO:0005654//nucleoplasm;GO:0005829//cytosol	GO:0004177//aminopeptidase activity;GO:0004301//epoxide hydrolase activity;GO:0004463//leukotriene-A4 hydrolase activity;GO:0008270//zinc ion binding;GO:0070006//metalloaminopeptidase activity	GO:0019370//leukotriene biosynthetic process;GO:0043171//peptide catabolic process;GO:0044255//cellular lipid metabolic process;GO:0044267//cellular protein metabolic process
0	BMSK0004448	NDUFA6	1.457	0.948291	0.619595	6.34596e-89	1.02056e-84	DH dehydrogenase [ubiquinone] 1 alpha subcomplex subunit 6	Metabolism;Organismal Systems;Human Diseases;Human Diseases;Human Diseases;Metabolism;Human Diseases;Organismal Systems	Global and overview maps;Environmental adaptation;Neurodegenerative diseases;Neurodegenerative diseases;Neurodegenerative diseases;Energy metabolism;Endocrine and metabolic diseases;Nervous system	ko01100//Metabolic pathways;ko04714//Thermogenesis;ko05016//Huntington disease;ko05010//Alzheimer disease;ko05012//Parkinson disease;ko00190//Oxidative phosphorylation;ko04932//Non-alcoholic fatty liver disease (NAFLD);ko04723//Retrograde endocannabinoid signaling	K03950;K03950;K03950;K03950;K03950;K03950;K03950;K03950	GO:0005747//mitochondrial respiratory chain complex I	-	GO:0032981//mitochondrial respiratory chain complex I assembly;GO:0055114//oxidation-reduction process
0	BMSK0000680	beta'COP	1.06368	0.694326	0.615377	1.40487e-88	2.25931e-84	coatomer protein complex subunit beta 2 isoform X2	-	-	-	-	GO:0000139//Golgi membrane;GO:0005795//Golgi stack;GO:0030126//COPI vesicle coat	GO:0005198//structural molecule activity	GO:0006886//intracellular protein transport;GO:0006888//ER to Golgi vesicle-mediated transport;GO:0006890//retrograde vesicle-mediated transport, Golgi to ER;GO:0006891//intra-Golgi vesicle-mediated transport;GO:0010883//regulation of lipid storage
0	BMSK0011933	lig1	1.42488	0.869162	0.713144	1.46957e-88	2.36337e-84	XP 021204433.1 D ligase 1	Genetic Information Processing;Genetic Information Processing;Genetic Information Processing;Genetic Information Processing	Replication and repair;Replication and repair;Replication and repair;Replication and repair	ko03420//Nucleotide excision repair;ko03030//DNA replication;ko03430//Mismatch repair;ko03410//Base excision repair	K10747;K10747;K10747;K10747	GO:0005634//nucleus	GO:0003677//DNA binding;GO:0003910//DNA ligase (ATP) activity;GO:0005524//ATP binding;GO:0046872//metal ion binding	GO:0006260//DNA replication;GO:0006310//DNA recombination;GO:0007049//cell cycle;GO:0051103//DNA ligation involved in DNA repair;GO:0051301//cell division;GO:0071897//DNA biosynthetic process
0	BMSK0008634	ESD	2.08255	1.59062	0.388762	1.0255e-87	1.64921e-83	S-formylglutathione hydrolase [Papilio machaon]	Metabolism	Global and overview maps	ko01200//Carbon metabolism	K01070	GO:0005829//cytosol;GO:0031410//cytoplasmic vesicle	GO:0018738//S-formylglutathione hydrolase activity;GO:0042802//identical protein binding;GO:0052689//carboxylic ester hydrolase activity	GO:0046294//formaldehyde catabolic process
0	BMSK0011122	PSMA4	1.89031	1.3278	0.509581	4.9551e-87	7.96878e-83	proteasome subunit alpha type-4 [Papilio xuthus]	Genetic Information Processing	Folding, sorting and degradation	ko03050//Proteasome	K02728	GO:0000932//cytoplasmic mRNA processing body;GO:0005634//nucleus;GO:0005737//cytoplasm;GO:0005829//cytosol;GO:0005839//proteasome core complex;GO:0019773//proteasome core complex, alpha-subunit complex	GO:0004175//endopeptidase activity;GO:0004298//threonine-type endopeptidase activity	GO:0010498//proteasomal protein catabolic process;GO:0010499//proteasomal ubiquitin-independent protein catabolic process;GO:0043161//proteasome-mediated ubiquitin-dependent protein catabolic process
0	BMSK0004487	ccz1	1.33561	0.935505	0.513687	2.61916e-86	4.21214e-82	vacuolar fusion protein CCZ1 homolog	-	-	-	-	GO:0005765//lysosomal membrane;GO:0035658//Mon1-Ccz1 complex;GO:0043231//intracellular membrane-bounded organelle	-	GO:0016192//vesicle-mediated transport
0	BMSK0010556		1.2188	0.916103	0.411883	2.68192e-86	4.31306e-82	protein FAM177A1-like [Plutella xylostella]	-	-	-	-	-	-	-
0	BMSK0004580	Tbh	0.95565	0.544935	0.810399	1.09044e-85	1.75365e-81	cold shock domain-containing protein CG9705 [Amyelois transitella]	Metabolism;Metabolism	Global and overview maps;Amino acid metabolism	ko01100//Metabolic pathways;ko00350//Tyrosine metabolism	K00503;K00503	GO:0005615//extracellular space;GO:0005737//cytoplasm;GO:0016021//integral component of membrane;GO:0030667//secretory granule membrane	GO:0004500//dopamine beta-monooxygenase activity;GO:0005507//copper ion binding;GO:0016715//oxidoreductase activity, acting on paired donors, with incorporation or reduction of molecular oxygen, reduced ascorbate as one donor, and incorporation of one atom of oxygen	GO:0002118//aggressive behavior;GO:0002121//inter-male aggressive behavior;GO:0006589//octopamine biosynthetic process;GO:0007612//learning;GO:0007613//memory;GO:0007629//flight behavior;GO:0008049//male courtship behavior;GO:0008345//larval locomotory behavior;GO:0030728//ovulation;GO:0040011//locomotion;GO:0042420//dopamine catabolic process;GO:0042421//norepinephrine biosynthetic process;GO:00…
0	BMSK0007383	tmem129	1.1117	0.759949	0.548794	1.18346e-85	1.90324e-81	E3 ubiquitin-protein ligase TM129 isoform X2	-	-	-	-	GO:0005783//endoplasmic reticulum;GO:0005789//endoplasmic reticulum membrane;GO:0016021//integral component of membrane	GO:0046872//metal ion binding;GO:0061630//ubiquitin protein ligase activity	GO:0006986//response to unfolded protein
0	BMSK0010758		1.00999	0.736263	0.456044	3.30328e-85	5.31234e-81	uncharacterized protein LOC106137938 [Amyelois transitella]	-	-	-	-	-	-	-
0	BMSK0008103	Fam114a2	0.85749	0.426763	1.00668	4.8665e-85	7.8263e-81	protein FAM114A2 isoform X2 [Papilio xuthus]	-	-	-	-	-	-	-
0	BMSK0005890	Tango13	0.953891	0.459216	1.05465	1.0876e-84	1.74908e-80	protein-tyrosine sulfotransferase, partial [Papilio machaon]	-	-	-	-	GO:0000139//Golgi membrane;GO:0005794//Golgi apparatus;GO:0016021//integral component of membrane	GO:0008476//protein-tyrosine sulfotransferase activity	GO:0006478//peptidyl-tyrosine sulfation;GO:0009306//protein secretion
0	BMSK0007326	Sart1	1.50164	1.05409	0.510533	2.27739e-84	3.66249e-80	U4/U6.U5 tri-snRNP-associated protein 1 isoform X1	Genetic Information Processing	Transcription	ko03040//Spliceosome	K11984	GO:0005634//nucleus;GO:0005654//nucleoplasm;GO:0005794//Golgi apparatus;GO:0015030//Cajal body;GO:0016607//nuclear speck;GO:0046540//U4/U6 x U5 tri-snRNP complex;GO:0071005//U2-type precatalytic spliceosome;GO:0071013//catalytic step 2 spliceosome	-	GO:0000398//mRNA splicing, via spliceosome;GO:0000481//maturation of 5S rRNA;GO:0045292//mRNA cis splicing, via spliceosome;GO:0045585//positive regulation of cytotoxic T cell differentiation
0	BMSK0002354	STAM2	1.45341	0.889723	0.70801	4.94697e-84	7.95572e-80	signal transducing adapter molecule 2	Cellular Processes;Environmental Information Processing	Transport and catabolism;Signal transduction	ko04144//Endocytosis;ko04630//Jak-STAT signaling pathway	K04705;K04705	GO:0030139//endocytic vesicle;GO:0031901//early endosome membrane	GO:0017124//SH3 domain binding	GO:0006886//intracellular protein transport;GO:0007165//signal transduction
0	BMSK0005508	Mlec	1.23258	0.724572	0.766485	5.77737e-84	9.29116e-80	malectin-A [Amyelois transitella]	-	-	-	-	GO:0005783//endoplasmic reticulum;GO:0005789//endoplasmic reticulum membrane;GO:0016021//integral component of membrane	GO:0030246//carbohydrate binding	GO:0005975//carbohydrate metabolic process
0	BMSK0010766	irf2bp2b	1.23291	0.767272	0.684262	7.64511e-84	1.22949e-79	XP 021205005.1 interferon regulatory factor 2-binding protein-like A isoform X1	-	-	-	-	GO:0005634//nucleus	GO:0000977//RNA polymerase II regulatory region sequence-specific DNA binding;GO:0001228//transcriptional activator activity, RNA polymerase II transcription regulatory region sequence-specific binding;GO:0046872//metal ion binding	-
0	BMSK0003119	SF1	1.15625	0.678413	0.769214	1.81666e-83	2.92155e-79	chitin-binding lectin 1-like	-	-	-	-	GO:0005634//nucleus;GO:0005654//nucleoplasm;GO:0005681//spliceosomal complex;GO:0005840//ribosome;GO:0016604//nuclear body	GO:0003714//transcription corepressor activity;GO:0003723//RNA binding;GO:0008270//zinc ion binding;GO:0042802//identical protein binding;GO:0045131//pre-mRNA branch point binding	GO:0000245//spliceosomal complex assembly;GO:0000389//mRNA 3'-splice site recognition;GO:0000398//mRNA splicing, via spliceosome;GO:0030238//male sex determination;GO:0030575//nuclear body organization;GO:0033327//Leydig cell differentiation;GO:0048662//negative regulation of smooth muscle cell proliferation;GO:0050810//regulation of steroid biosynthetic process
0	BMSK0011899	Trappc2l	1.26488	0.646552	0.968166	2.33098e-83	3.74868e-79	trafficking protein particle complex subunit 2-like protein [Papilio polytes]	-	-	-	-	GO:0005783//endoplasmic reticulum;GO:0005794//Golgi apparatus;GO:0005829//cytosol;GO:0030008//TRAPP complex;GO:0048471//perinuclear region of cytoplasm	-	GO:0006888//ER to Golgi vesicle-mediated transport
0	BMSK0010630	Psmb2	1.98321	1.54036	0.36457	2.26321e-82	3.6397e-78	Proteasome subunit	Genetic Information Processing	Folding, sorting and degradation	ko03050//Proteasome	K02734	GO:0000502//proteasome complex;GO:0005634//nucleus;GO:0005654//nucleoplasm;GO:0005737//cytoplasm;GO:0005829//cytosol;GO:0005839//proteasome core complex;GO:0019774//proteasome core complex, beta-subunit complex	GO:0004175//endopeptidase activity;GO:0004298//threonine-type endopeptidase activity	GO:0010243//response to organonitrogen compound;GO:0010498//proteasomal protein catabolic process;GO:0010499//proteasomal ubiquitin-independent protein catabolic process;GO:0014070//response to organic cyclic compound;GO:0043161//proteasome-mediated ubiquitin-dependent protein catabolic process
0	BMSK0002755	art-1	1.28975	0.951501	0.438811	1.09393e-81	1.75925e-77	probable very-long-chain enoyl-CoA reductase art-1	Metabolism;Metabolism;Metabolism;Metabolism	Global and overview maps;Global and overview maps;Lipid metabolism;Lipid metabolism	ko01100//Metabolic pathways;ko01212//Fatty acid metabolism;ko01040//Biosynthesis of unsaturated fatty acids;ko00062//Fatty acid elongation	K10258;K10258;K10258;K10258	GO:0005789//endoplasmic reticulum membrane;GO:0016021//integral component of membrane	GO:0016491//oxidoreductase activity	GO:0042761//very long-chain fatty acid biosynthetic process
0	BMSK0007670	SRP9	1.4852	1.0029	0.566481	5.64055e-81	9.07114e-77	signal recognition particle 9 kDa protein	Genetic Information Processing	Folding, sorting and degradation	ko03060//Protein export	K03109	GO:0005786//signal recognition particle, endoplasmic reticulum targeting	GO:0008312//7S RNA binding	GO:0006614//SRP-dependent cotranslational protein targeting to membrane;GO:0045900//negative regulation of translational elongation
0	BMSK0009324	eIF3-S8	1.81844	1.32406	0.457731	5.91136e-81	9.50666e-77	eukaryotic translation initiation factor 3 subunit C isoform X1	Genetic Information Processing	Translation	ko03013//RNA transport	K03252	GO:0005852//eukaryotic translation initiation factor 3 complex;GO:0016282//eukaryotic 43S preinitiation complex;GO:0033290//eukaryotic 48S preinitiation complex	GO:0003743//translation initiation factor activity;GO:0031369//translation initiation factor binding	GO:0001732//formation of cytoplasmic translation initiation complex
0	BMSK0003542		0.990234	0.522824	0.921445	1.60761e-80	2.58536e-76	alpha-2-macroglobulin receptor-associated protein isoform X2	Organismal Systems	Digestive system	ko04979//Cholesterol metabolism	K22290	-	-	-
0	BMSK0014254	TREX1	0.743772	0.303765	1.2919	7.62873e-80	1.22685e-75	uncharacterized protein LOC105390855 [Plutella xylostella]	Organismal Systems	Immune system	ko04623//Cytosolic DNA-sensing pathway	K10790	GO:0005635//nuclear envelope;GO:0005789//endoplasmic reticulum membrane;GO:0005829//cytosol;GO:0008250//oligosaccharyltransferase complex;GO:0032993//protein-DNA complex;GO:0043596//nuclear replication fork	GO:0000287//magnesium ion binding;GO:0003690//double-stranded DNA binding;GO:0003697//single-stranded DNA binding;GO:0008296//3'-5'-exodeoxyribonuclease activity;GO:0008301//DNA binding, bending;GO:0008408//3'-5' exonuclease activity;GO:0008853//exodeoxyribonuclease III activity;GO:0032405//MutLalpha complex binding;GO:0032407//MutSalpha complex binding;GO:0032558//adenyl deoxyribonucleotide bind…	GO:0001568//blood vessel development;GO:0001822//kidney development;GO:0002253//activation of immune response;GO:0002281//macrophage activation involved in immune response;GO:0002320//lymphoid progenitor cell differentiation;GO:0002379//immunoglobulin biosynthetic process involved in immune response;GO:0002383//immune response in brain or nervous system;GO:0002437//inflammatory response to antige…
0	BMSK0011960	ZFR	1.54783	1.19062	0.378526	8.8744e-80	1.42718e-75	hypothetical protein KGM 08900 [Danaus plexippus]	-	-	-	-	GO:0005634//nucleus;GO:0005694//chromosome;GO:0005737//cytoplasm	GO:0003677//DNA binding;GO:0003723//RNA binding;GO:0008270//zinc ion binding	GO:0007275//multicellular organism development
0	BMSK0003380	yipf5	0.798276	0.354732	1.17016	9.03501e-80	1.45301e-75	Rab GTPase-interacting factor golgi membrane protein [Operophtera brumata]	-	-	-	-	GO:0005789//endoplasmic reticulum membrane;GO:0005794//Golgi apparatus;GO:0016021//integral component of membrane	-	GO:0015031//protein transport;GO:0016192//vesicle-mediated transport
0	BMSK0015097	PSMC6	1.39278	0.961348	0.534838	9.6689e-80	1.55495e-75	ABF51481.1 26S proteasome regulatory ATPase subunit 10B	Human Diseases;Genetic Information Processing	Infectious diseases;Folding, sorting and degradation	ko05169//Epstein-Barr virus infection;ko03050//Proteasome	K03064;K03064	GO:0000502//proteasome complex;GO:0005634//nucleus;GO:0005654//nucleoplasm;GO:0005829//cytosol;GO:0008540//proteasome regulatory particle, base subcomplex;GO:0016020//membrane;GO:0022624//proteasome accessory complex;GO:0031597//cytosolic proteasome complex;GO:0070062//extracellular exosome	GO:0005524//ATP binding;GO:0016887//ATPase activity;GO:0030674//protein binding, bridging;GO:0036402//proteasome-activating ATPase activity;GO:0042802//identical protein binding	GO:0000165//MAPK cascade;GO:0000209//protein polyubiquitination;GO:0002223//stimulatory C-type lectin receptor signaling pathway;GO:0002479//antigen processing and presentation of exogenous peptide antigen via MHC class I, TAP-dependent;GO:0006511//ubiquitin-dependent protein catabolic process;GO:0006521//regulation of cellular amino acid metabolic process;GO:0010972//negative regulation of G2/M …
0	BMSK0015070	S	0.803492	0.479296	0.745365	2.25692e-79	3.62957e-75	XP 012551630.1 protein star isoform X1	-	-	-	-	GO:0000139//Golgi membrane;GO:0005783//endoplasmic reticulum;GO:0005794//Golgi apparatus;GO:0005886//plasma membrane;GO:0030176//integral component of endoplasmic reticulum membrane;GO:0031902//late endosome membrane;GO:0097038//perinuclear endoplasmic reticulum	-	GO:0001751//compound eye photoreceptor cell differentiation;GO:0006888//ER to Golgi vesicle-mediated transport;GO:0007421//stomatogastric nervous system development;GO:0007474//imaginal disc-derived wing vein specification;GO:0007476//imaginal disc-derived wing morphogenesis;GO:0007601//visual perception;GO:0016197//endosomal transport;GO:0016318//ommatidial rotation;GO:0035225//determination of …
0	BMSK0013486	RGN	1.04971	0.633017	0.729682	7.1687e-79	1.15287e-74	regucalcin-like [Papilio xuthus]	Metabolism;Metabolism;Metabolism;Metabolism	Global and overview maps;Global and overview maps;Carbohydrate metabolism;Carbohydrate metabolism	ko01100//Metabolic pathways;ko01200//Carbon metabolism;ko00053//Ascorbate and aldarate metabolism;ko00030//Pentose phosphate pathway	K01053;K01053;K01053;K01053	GO:0005737//cytoplasm	GO:0004341//gluconolactonase activity;GO:0005509//calcium ion binding;GO:0008270//zinc ion binding;GO:0030234//enzyme regulator activity	GO:0019853//L-ascorbic acid biosynthetic process
0	BMSK0004488		0.803006	0.403669	0.992237	7.50119e-79	1.20634e-74	protein RFT1 homolog	-	-	-	-	GO:0005789//endoplasmic reticulum membrane;GO:0016021//integral component of membrane	GO:0005319//lipid transporter activity	GO:0034203//glycolipid translocation
0	BMSK0005296	fcho2	0.974071	0.624718	0.640821	7.95339e-79	1.27906e-74	F-BAR domain only protein 2-like	-	-	-	-	GO:0005737//cytoplasm;GO:0005856//cytoskeleton;GO:0005886//plasma membrane;GO:0005905//coated pit;GO:0030122//AP-2 adaptor complex;GO:0030136//clathrin-coated vesicle;GO:0098793//presynapse	GO:0001786//phosphatidylserine binding;GO:0005543//phospholipid binding;GO:0005546//phosphatidylinositol-4,5-bisphosphate binding;GO:0008017//microtubule binding;GO:0008092//cytoskeletal protein binding;GO:0015631//tubulin binding;GO:0035091//phosphatidylinositol binding	GO:0010324//membrane invagination;GO:0043009//chordate embryonic development;GO:0048268//clathrin coat assembly;GO:0048488//synaptic vesicle endocytosis;GO:0072583//clathrin-mediated endocytosis;GO:0072659//protein localization to plasma membrane;GO:0097320//membrane tubulation
0	BMSK0009394	Hsd17b12	1.2791	0.673505	0.925367	8.02334e-79	1.29031e-74	very-long-chain 3-oxoacyl-CoA reductase [Plutella xylostella]	Metabolism;Metabolism;Metabolism;Metabolism;Metabolism	Global and overview maps;Global and overview maps;Lipid metabolism;Lipid metabolism;Lipid metabolism	ko01100//Metabolic pathways;ko01212//Fatty acid metabolism;ko01040//Biosynthesis of unsaturated fatty acids;ko00062//Fatty acid elongation;ko00140//Steroid hormone biosynthesis	K10251;K10251;K10251;K10251;K10251	GO:0005789//endoplasmic reticulum membrane;GO:0016021//integral component of membrane;GO:0031012//extracellular matrix	GO:0001968//fibronectin binding;GO:0004303//estradiol 17-beta-dehydrogenase activity;GO:0005518//collagen binding;GO:0008201//heparin binding;GO:0016509//long-chain-3-hydroxyacyl-CoA dehydrogenase activity	GO:0006633//fatty acid biosynthetic process;GO:0006703//estrogen biosynthetic process;GO:0010811//positive regulation of cell-substrate adhesion;GO:0030198//extracellular matrix organization
0	BMSK0004659	TRA2B	1.7679	1.31745	0.424289	8.1958e-79	1.31805e-74	transformer 2 isoform A	Genetic Information Processing	Transcription	ko03040//Spliceosome	K12897	GO:0005637//nuclear inner membrane;GO:0005654//nucleoplasm;GO:0005681//spliceosomal complex;GO:1990904//ribonucleoprotein complex	GO:0003723//RNA binding;GO:0003729//mRNA binding;GO:0019904//protein domain specific binding;GO:0036002//pre-mRNA binding;GO:0042802//identical protein binding	GO:0000381//regulation of alternative mRNA splicing, via spliceosome;GO:0000398//mRNA splicing, via spliceosome;GO:0021796//cerebral cortex regionalization;GO:0048026//positive regulation of mRNA splicing, via spliceosome;GO:0051259//protein oligomerization;GO:0071333//cellular response to glucose stimulus;GO:1990403//embryonic brain development
0	BMSK0003833	Dut	1.64945	1.18795	0.473507	1.00659e-78	1.6188e-74	deoxyuridine 5'-triphosphate nucleotidohydrolase [Papilio polytes]	Metabolism;Metabolism;Metabolism	Global and overview maps;Nucleotide metabolism;Xenobiotics biodegradation and metabolism	ko01100//Metabolic pathways;ko00240//Pyrimidine metabolism;ko00983//Drug metabolism - other enzymes	K01520;K01520;K01520	GO:0005634//nucleus;GO:0005737//cytoplasm;GO:0005829//cytosol	GO:0000287//magnesium ion binding;GO:0004170//dUTP diphosphatase activity;GO:0030547//receptor inhibitor activity;GO:0032556//pyrimidine deoxyribonucleotide binding;GO:0042975//peroxisome proliferator activated receptor binding	GO:0001889//liver development;GO:0006226//dUMP biosynthetic process;GO:0014070//response to organic cyclic compound;GO:0043497//regulation of protein heterodimerization activity;GO:0046081//dUTP catabolic process;GO:0070207//protein homotrimerization
0	BMSK0005070		0.857798	0.443738	0.950929	1.12298e-78	1.80597e-74	nuclear factor NF-kappa-B p110 subunit isoform 1	Human Diseases;Human Diseases;Environmental Information Processing;Human Diseases;Human Diseases;Human Diseases;Human Diseases;Environmental Information Processing;Environmental Information Processing;Environmental Information Processing;Human Diseases;Human Diseases;Human Diseases;Cellular Processes;Human Diseases;Human Diseases;Human Diseases;Organismal Systems;Organismal Systems;Human Diseases…	Cancers;Infectious diseases;Signal transduction;Infectious diseases;Endocrine and metabolic diseases;Infectious diseases;Cancers;Signal transduction;Signal transduction;Signal transduction;Infectious diseases;Infectious diseases;Cancers;Cell growth and death;Endocrine and metabolic diseases;Infectious diseases;Cancers;Aging;Immune system;Cardiovascular diseases;Immune system;Signal transduction;E…	ko05200//Pathways in cancer;ko05165//Human papillomavirus infection;ko04024//cAMP signaling pathway;ko05166//HTLV-I infection;ko04932//Non-alcoholic fatty liver disease (NAFLD);ko05169//Epstein-Barr virus infection;ko05203//Viral carcinogenesis;ko04151//PI3K-Akt signaling pathway;ko04010//MAPK signaling pathway;ko04014//Ras signaling pathway;ko05163//Human cytomegalovirus infection;ko05164//Influ…	K02580;K02580;K02580;K02580;K02580;K02580;K02580;K02580;K02580;K02580;K02580;K02580;K02580;K02580;K02580;K02580;K02580;K02580;K02580;K02580;K02580;K02580;K02580;K02580;K02580;K02580;K02580;K02580;K02580;K02580;K02580;K02580;K02580;K02580;K02580;K02580;K02580;K02580;K02580;K02580;K02580;K02580;K02580;K02580;K02580;K02580;K02580;K02580;K02580;K02580;K02580;K02580;K02580;K02580;K02580;K02580;K02580;…	-	-	-
0	BMSK0013503	PHRF1	1.35592	0.906981	0.580124	1.28393e-78	2.06481e-74	PHD and RING finger domain-containing protein 1	-	-	-	-	GO:0016020//membrane	GO:0019904//protein domain specific binding;GO:0046872//metal ion binding;GO:0070063//RNA polymerase binding	GO:0006366//transcription from RNA polymerase II promoter;GO:0006397//mRNA processing
0	BMSK0013648	SUGT1	1.32113	0.79768	0.727885	6.0951e-78	9.80213e-74	suppressor of G2 allele of SKP1 homolog [Papilio polytes]	Organismal Systems	Immune system	ko04621//NOD-like receptor signaling pathway	K12795	GO:0000151//ubiquitin ligase complex;GO:0000776//kinetochore;GO:0005634//nucleus;GO:0005829//cytosol;GO:0032991//macromolecular complex	-	GO:0000278//mitotic cell cycle;GO:0031647//regulation of protein stability;GO:0043947//positive regulation by host of symbiont catalytic activity;GO:0050821//protein stabilization
0	BMSK0005897	Txndc9	1.07277	0.63611	0.75399	2.31162e-77	3.71756e-73	thioredoxin domain-containing protein 9	-	-	-	-	GO:0005634//nucleus;GO:0005737//cytoplasm;GO:0005813//centrosome;GO:0005829//cytosol;GO:0030496//midbody	-	GO:0045454//cell redox homeostasis
0	BMSK0010278	SQOR	0.783797	0.310342	1.33662	1.52499e-76	2.45249e-72	uncharacterized protein LOC106120989 [Papilio xuthus]	Metabolism	Energy metabolism	ko00920//Sulfur metabolism	K22470	GO:0005743//mitochondrial inner membrane	GO:0048038//quinone binding;GO:0070224//sulfide:quinone oxidoreductase activity;GO:0071949//FAD binding	GO:0070221//sulfide oxidation, using sulfide:quinone oxidoreductase;GO:0070813//hydrogen sulfide metabolic process
0	BMSK0008529	NDUFB8	1.82164	1.34013	0.442864	1.60591e-76	2.58263e-72	DH dehydrogenase [ubiquinone] 1 beta subcomplex subunit 8, mitochondrial	Metabolism;Organismal Systems;Human Diseases;Human Diseases;Human Diseases;Metabolism;Human Diseases;Organismal Systems	Global and overview maps;Environmental adaptation;Neurodegenerative diseases;Neurodegenerative diseases;Neurodegenerative diseases;Energy metabolism;Endocrine and metabolic diseases;Nervous system	ko01100//Metabolic pathways;ko04714//Thermogenesis;ko05016//Huntington disease;ko05010//Alzheimer disease;ko05012//Parkinson disease;ko00190//Oxidative phosphorylation;ko04932//Non-alcoholic fatty liver disease (NAFLD);ko04723//Retrograde endocannabinoid signaling	K03964;K03964;K03964;K03964;K03964;K03964;K03964;K03964	GO:0005747//mitochondrial respiratory chain complex I;GO:0016021//integral component of membrane	GO:0008137//NADH dehydrogenase (ubiquinone) activity	GO:0006120//mitochondrial electron transport, NADH to ubiquinone;GO:0032981//mitochondrial respiratory chain complex I assembly
0	BMSK0002507	PMPCB	1.66813	1.274	0.388863	3.92061e-76	6.30512e-72	mitochondrial-processing peptidase subunit beta-like	-	-	-	-	GO:0005739//mitochondrion;GO:0005743//mitochondrial inner membrane;GO:0017087//mitochondrial processing peptidase complex	GO:0004222//metalloendopeptidase activity;GO:0046872//metal ion binding	GO:0006627//protein processing involved in protein targeting to mitochondrion
0	BMSK0009812		1.46059	1.07556	0.441466	1.466e-75	2.35762e-71	gloverin 2 isoform X1	-	-	-	-	GO:0005576//extracellular region	-	GO:0042742//defense response to bacterium;GO:0045087//innate immune response
0	BMSK0014966	TIAL1	1.5356	1.10548	0.474134	1.71245e-75	2.75396e-71	XP 012546707.1 TIA1 cytotoxic granule-associated R binding protein isoform X2	-	-	-	-	GO:0005634//nucleus;GO:0005654//nucleoplasm;GO:0005737//cytoplasm;GO:0005764//lysosome;GO:0010494//cytoplasmic stress granule	GO:0003677//DNA binding;GO:0003723//RNA binding;GO:0017091//AU-rich element binding	GO:0006357//regulation of transcription from RNA polymerase II promoter;GO:0006915//apoptotic process;GO:0006952//defense response;GO:0007281//germ cell development;GO:0008284//positive regulation of cell proliferation;GO:0008543//fibroblast growth factor receptor signaling pathway;GO:0017145//stem cell division
0	BMSK0005332	SRRM2	1.58644	1.20817	0.392969	3.44433e-75	5.53917e-71	serine/arginine repetitive matrix protein 2 isoform X7	-	-	-	-	GO:0005634//nucleus;GO:0005654//nucleoplasm;GO:0015030//Cajal body;GO:0016607//nuclear speck;GO:0071007//U2-type catalytic step 2 spliceosome;GO:0071013//catalytic step 2 spliceosome	GO:0003723//RNA binding;GO:0047485//protein N-terminus binding;GO:0070742//C2H2 zinc finger domain binding	GO:0000398//mRNA splicing, via spliceosome
0	BMSK0014695	SRP54	1.153	0.626027	0.881101	1.82912e-74	2.94159e-70	XP 004933905.1 probable pterin-4-alpha-carbinolamine dehydratase, partial	Genetic Information Processing	Folding, sorting and degradation	ko03060//Protein export	K03106	GO:0005634//nucleus;GO:0005786//signal recognition particle, endoplasmic reticulum targeting;GO:0005829//cytosol	GO:0003924//GTPase activity;GO:0005525//GTP binding;GO:0008144//drug binding;GO:0008312//7S RNA binding;GO:0019003//GDP binding;GO:0030942//endoplasmic reticulum signal peptide binding;GO:0043021//ribonucleoprotein complex binding	GO:0006614//SRP-dependent cotranslational protein targeting to membrane;GO:0042493//response to drug;GO:0045047//protein targeting to ER
0	BMSK0010816	Psmd8	1.68786	1.23607	0.449432	7.22875e-74	1.16253e-69	XP 004925604.1 26S proteasome non-ATPase regulatory subunit 8	Human Diseases;Genetic Information Processing	Infectious diseases;Folding, sorting and degradation	ko05169//Epstein-Barr virus infection;ko03050//Proteasome	K03031;K03031	GO:0000502//proteasome complex;GO:0005829//cytosol;GO:0008541//proteasome regulatory particle, lid subcomplex;GO:0022624//proteasome accessory complex	-	GO:0043161//proteasome-mediated ubiquitin-dependent protein catabolic process
0	BMSK0002883	ACP1	1.5519	1.09159	0.507598	8.04707e-74	1.29413e-69	acid phosphatase isoenzyme	Metabolism;Cellular Processes;Metabolism;Metabolism	Global and overview maps;Cellular community - eukaryotes;Metabolism of cofactors and vitamins;Metabolism of cofactors and vitamins	ko01100//Metabolic pathways;ko04520//Adherens junction;ko00730//Thiamine metabolism;ko00740//Riboflavin metabolism	K14394;K14394;K14394;K14394	GO:0005737//cytoplasm;GO:0009898//cytoplasmic side of plasma membrane;GO:0070062//extracellular exosome	GO:0003993//acid phosphatase activity;GO:0004725//protein tyrosine phosphatase activity;GO:0004726//non-membrane spanning protein tyrosine phosphatase activity	-
0	BMSK0008959		1.61715	1.18242	0.451709	1.93579e-73	3.11313e-69	uncharacterized protein LOC101736429	-	-	-	-	-	-	-
0	BMSK0003832		1.57384	1.14873	0.454255	1.21007e-72	1.94604e-68	Cappuccino-like protein [Operophtera brumata]	-	-	-	-	-	-	-
0	BMSK0008384	inx2	1.05865	0.771168	0.457106	2.29493e-72	3.6907e-68	innexin 2	-	-	-	-	GO:0005886//plasma membrane;GO:0005921//gap junction;GO:0016021//integral component of membrane	GO:0005243//gap junction channel activity	GO:0006811//ion transport
0	BMSK0009650	vps29	0.867412	0.435782	0.993113	2.4285e-72	3.90551e-68	vacuolar protein sorting 29 isoform X1	Cellular Processes	Transport and catabolism	ko04144//Endocytosis	K18467	GO:0005768//endosome;GO:0005829//cytosol;GO:0010008//endosome membrane;GO:0030904//retromer complex	GO:0046872//metal ion binding	GO:0006886//intracellular protein transport;GO:0032456//endocytic recycling;GO:0042147//retrograde transport, endosome to Golgi;GO:1990126//retrograde transport, endosome to plasma membrane
0	BMSK0002648	NS	1.20818	0.688744	0.810795	3.17112e-72	5.09979e-68	sialic acid synthase	Metabolism;Metabolism	Global and overview maps;Carbohydrate metabolism	ko01100//Metabolic pathways;ko00520//Amino sugar and nucleotide sugar metabolism	K05304;K05304	GO:0005737//cytoplasm;GO:0005829//cytosol;GO:0070062//extracellular exosome	GO:0008781//N-acylneuraminate cytidylyltransferase activity;GO:0047444//N-acylneuraminate-9-phosphate synthase activity;GO:0050462//N-acetylneuraminate synthase activity	GO:0006055//CMP-N-acetylneuraminate biosynthetic process;GO:0016051//carbohydrate biosynthetic process
0	BMSK0003028	Adi1	0.80022	0.35363	1.17816	1.10293e-71	1.77373e-67	1,2-dihydroxy-3-keto-5-methylthiopentene dioxygenase	Metabolism;Metabolism	Global and overview maps;Amino acid metabolism	ko01100//Metabolic pathways;ko00270//Cysteine and methionine metabolism	K08967;K08967	GO:0005634//nucleus;GO:0005737//cytoplasm;GO:0005886//plasma membrane	GO:0005506//iron ion binding;GO:0010309//acireductone dioxygenase [iron(II)-requiring] activity;GO:0016491//oxidoreductase activity	GO:0006555//methionine metabolic process;GO:0009086//methionine biosynthetic process;GO:0019509//L-methionine biosynthetic process from methylthioadenosine;GO:2000243//positive regulation of reproductive process
0	BMSK0012708	Nudc	1.41242	0.967365	0.546033	1.36805e-71	2.2001e-67	nuclear migration protein nudC	-	-	-	-	GO:0005634//nucleus;GO:0005737//cytoplasm;GO:0005794//Golgi apparatus;GO:0005829//cytosol;GO:0005874//microtubule	GO:0051082//unfolded protein binding	GO:0006457//protein folding;GO:0007049//cell cycle;GO:0007097//nuclear migration;GO:0032502//developmental process;GO:0051301//cell division
0	BMSK0008944		0.957377	0.448338	1.0945	2.75562e-71	4.43159e-67	KWMTBOMO09262	-	-	-	-	-	-	-
0	BMSK0005829	MICOS10	1.49785	1.06333	0.494296	3.39125e-71	5.45382e-67	UPF0327 protein [Operophtera brumata]	-	-	-	-	GO:0005739//mitochondrion;GO:0061617//MICOS complex	-	-
0	BMSK0009616	PGAM1	1.24044	0.754255	0.717723	7.04842e-71	1.13353e-66	phosphoglyceromutase	Metabolism;Metabolism;Metabolism;Organismal Systems;Metabolism;Metabolism;Human Diseases	Global and overview maps;Global and overview maps;Global and overview maps;Endocrine system;Carbohydrate metabolism;Amino acid metabolism;Cancers	ko01100//Metabolic pathways;ko01200//Carbon metabolism;ko01230//Biosynthesis of amino acids;ko04922//Glucagon signaling pathway;ko00010//Glycolysis / Gluconeogenesis;ko00260//Glycine, serine and threonine metabolism;ko05230//Central carbon metabolism in cancer	K01834;K01834;K01834;K01834;K01834;K01834;K01834	GO:0005829//cytosol	GO:0004082//bisphosphoglycerate mutase activity;GO:0004619//phosphoglycerate mutase activity;GO:0016787//hydrolase activity;GO:0019901//protein kinase binding	GO:0006096//glycolytic process;GO:0006110//regulation of glycolytic process;GO:0043456//regulation of pentose-phosphate shunt;GO:0045730//respiratory burst
0	BMSK0012649		1.50894	1.0581	0.51206	8.25102e-71	1.32693e-66	AAM93255.1 dihydrolipoamide dehydrogenase	Metabolism;Metabolism;Metabolism;Metabolism;Metabolism;Metabolism;Metabolism;Metabolism;Metabolism	Global and overview maps;Global and overview maps;Carbohydrate metabolism;Carbohydrate metabolism;Amino acid metabolism;Carbohydrate metabolism;Carbohydrate metabolism;Amino acid metabolism;Carbohydrate metabolism	ko01100//Metabolic pathways;ko01200//Carbon metabolism;ko00010//Glycolysis / Gluconeogenesis;ko00020//Citrate cycle (TCA cycle);ko00280//Valine, leucine and isoleucine degradation;ko00630//Glyoxylate and dicarboxylate metabolism;ko00620//Pyruvate metabolism;ko00260//Glycine, serine and threonine metabolism;ko00640//Propanoate metabolism	K00382;K00382;K00382;K00382;K00382;K00382;K00382;K00382;K00382	GO:0005737//cytoplasm	GO:0004148//dihydrolipoyl dehydrogenase activity;GO:0009055//electron carrier activity;GO:0050660//flavin adenine dinucleotide binding	GO:0006096//glycolytic process;GO:0045454//cell redox homeostasis
0	BMSK0004231	Dd	0.861046	0.473589	0.862455	2.40875e-70	3.87375e-66	dullard-like protein	-	-	-	-	GO:0005635//nuclear envelope;GO:0005737//cytoplasm;GO:0005789//endoplasmic reticulum membrane;GO:0016021//integral component of membrane;GO:0031965//nuclear membrane;GO:0071595//Nem1-Spo7 phosphatase complex	GO:0004721//phosphoprotein phosphatase activity;GO:0004722//protein serine/threonine phosphatase activity	GO:0006470//protein dephosphorylation;GO:0006998//nuclear envelope organization;GO:0007474//imaginal disc-derived wing vein specification;GO:0010867//positive regulation of triglyceride biosynthetic process;GO:0030514//negative regulation of BMP signaling pathway
0	BMSK0008584		1.14685	0.75565	0.601892	5.61825e-70	9.03527e-66	high-affinity copper uptake protein 1	Human Diseases;Organismal Systems	Drug resistance;Digestive system	ko01524//Platinum drug resistance;ko04978//Mineral absorption	K14686;K14686	-	-	-
0	BMSK0006906	tmem87a	1.04174	0.528371	0.979378	1.87252e-69	3.01138e-65	transmembrane protein 87A [Plutella xylostella]	-	-	-	-	GO:0016021//integral component of membrane;GO:0032580//Golgi cisterna membrane	-	-
0	BMSK0003051	Tmem63a	0.892197	0.621861	0.520772	2.27224e-68	3.65422e-64	CSC1-like protein 2	-	-	-	-	GO:0005765//lysosomal membrane;GO:0005815//microtubule organizing center;GO:0005886//plasma membrane;GO:0016021//integral component of membrane;GO:0043231//intracellular membrane-bounded organelle	GO:0003676//nucleic acid binding;GO:0005227//calcium activated cation channel activity	-
0	BMSK0010718		1.32104	0.867203	0.607236	3.49743e-68	5.62457e-64	uncharacterized protein LOC106130313 [Amyelois transitella]	-	-	-	-	-	-	-
0	BMSK0001967	TFDP1	1.37357	1.05601	0.379308	5.49546e-68	8.8378e-64	transcription factor Dp-1 isoform X1 [Amyelois transitella]	-	-	-	-	GO:0005634//nucleus;GO:0005654//nucleoplasm;GO:0005739//mitochondrion;GO:0005829//cytosol;GO:0090575//RNA polymerase II transcription factor complex	GO:0000981//RNA polymerase II transcription factor activity, sequence-specific DNA binding;GO:0003677//DNA binding;GO:0003700//transcription factor activity, sequence-specific DNA binding;GO:0003713//transcription coactivator activity;GO:0008134//transcription factor binding;GO:0019904//protein domain specific binding	GO:0000083//regulation of transcription involved in G1/S transition of mitotic cell cycle;GO:0006357//regulation of transcription from RNA polymerase II promoter;GO:0006977//DNA damage response, signal transduction by p53 class mediator resulting in cell cycle arrest;GO:0008283//cell proliferation;GO:0008544//epidermis development;GO:0043276//anoikis;GO:0045944//positive regulation of transcripti…
0	BMSK0003049	Zw10	0.816088	0.360355	1.1793	7.44466e-68	1.19725e-63	centromere/kinetochore protein zw10 homolog [Amyelois transitella]	-	-	-	-	GO:0000776//kinetochore;GO:0000777//condensed chromosome kinetochore;GO:0000922//spindle pole;GO:0005634//nucleus;GO:0005783//endoplasmic reticulum;GO:0005789//endoplasmic reticulum membrane;GO:0005828//kinetochore microtubule;GO:0005829//cytosol;GO:0070939//Dsl1p complex;GO:1990423//RZZ complex	-	GO:0000070//mitotic sister chromatid segregation;GO:0000132//establishment of mitotic spindle orientation;GO:0006888//ER to Golgi vesicle-mediated transport;GO:0007030//Golgi organization;GO:0007080//mitotic metaphase plate congression;GO:0007093//mitotic cell cycle checkpoint;GO:0007094//mitotic spindle assembly checkpoint;GO:0007096//regulation of exit from mitosis;GO:0015031//protein transport…
0	BMSK0008282	Ergic2	0.799548	0.507258	0.656465	1.47502e-67	2.37213e-63	endoplasmic reticulum-Golgi intermediate compartment protein 2 [Papilio machaon]	-	-	-	-	GO:0005634//nucleus;GO:0005730//nucleolus;GO:0005737//cytoplasm;GO:0005783//endoplasmic reticulum;GO:0005793//endoplasmic reticulum-Golgi intermediate compartment;GO:0030134//ER to Golgi transport vesicle;GO:0030173//integral component of Golgi membrane;GO:0030176//integral component of endoplasmic reticulum membrane;GO:0033116//endoplasmic reticulum-Golgi intermediate compartment membrane;GO:004…	-	GO:0006888//ER to Golgi vesicle-mediated transport;GO:0006890//retrograde vesicle-mediated transport, Golgi to ER
0	BMSK0004593	PRPF8	1.77017	1.35835	0.382034	1.68975e-67	2.71745e-63	pre-mR -processing-splicing factor 8	Genetic Information Processing	Transcription	ko03040//Spliceosome	K12856	GO:0005634//nucleus;GO:0005654//nucleoplasm;GO:0005682//U5 snRNP;GO:0016020//membrane;GO:0016607//nuclear speck;GO:0046540//U4/U6 x U5 tri-snRNP complex;GO:0071005//U2-type precatalytic spliceosome;GO:0071007//U2-type catalytic step 2 spliceosome;GO:0071013//catalytic step 2 spliceosome	GO:0000386//second spliceosomal transesterification activity;GO:0003723//RNA binding;GO:0017070//U6 snRNA binding;GO:0030619//U1 snRNA binding;GO:0030620//U2 snRNA binding;GO:0030623//U5 snRNA binding;GO:0070530//K63-linked polyubiquitin binding;GO:0097157//pre-mRNA intronic binding	GO:0000244//spliceosomal tri-snRNP complex assembly;GO:0000375//RNA splicing, via transesterification reactions;GO:0000398//mRNA splicing, via spliceosome;GO:0006397//mRNA processing;GO:0008380//RNA splicing;GO:0071222//cellular response to lipopolysaccharide;GO:0071356//cellular response to tumor necrosis factor
0	BMSK0012058	Scamp4	0.919242	0.555904	0.725609	1.84825e-67	2.97236e-63	putative secretory carrier-associated membrane protein [Danaus plexippus]	-	-	-	-	GO:0000139//Golgi membrane;GO:0005794//Golgi apparatus;GO:0016021//integral component of membrane;GO:0030133//transport vesicle;GO:0032588//trans-Golgi network membrane;GO:0055038//recycling endosome membrane	-	GO:0015031//protein transport
0	BMSK0005059	NDUFB2	1.13346	0.647593	0.80757	2.32075e-67	3.73223e-63	DH dehydrogenase [ubiquinone] 1 beta subcomplex subunit 2, mitochondrial	Metabolism;Organismal Systems;Human Diseases;Human Diseases;Human Diseases;Metabolism;Human Diseases;Organismal Systems	Global and overview maps;Environmental adaptation;Neurodegenerative diseases;Neurodegenerative diseases;Neurodegenerative diseases;Energy metabolism;Endocrine and metabolic diseases;Nervous system	ko01100//Metabolic pathways;ko04714//Thermogenesis;ko05016//Huntington disease;ko05010//Alzheimer disease;ko05012//Parkinson disease;ko00190//Oxidative phosphorylation;ko04932//Non-alcoholic fatty liver disease (NAFLD);ko04723//Retrograde endocannabinoid signaling	K03958;K03958;K03958;K03958;K03958;K03958;K03958;K03958	GO:0005747//mitochondrial respiratory chain complex I	-	GO:0032981//mitochondrial respiratory chain complex I assembly;GO:0055114//oxidation-reduction process
0	BMSK0004085	mRpL45	0.984104	0.49012	1.00568	5.97774e-67	9.6134e-63	probable 39S ribosomal protein L45, mitochondrial isoform X1 [Amyelois transitella]	-	-	-	-	GO:0005739//mitochondrion;GO:0005762//mitochondrial large ribosomal subunit	GO:0003735//structural constituent of ribosome	GO:0032543//mitochondrial translation
0	BMSK0005523	E75	0.974517	0.491271	0.988167	1.55476e-66	2.50036e-62	E75 D isoform	-	-	-	-	GO:0005634//nucleus	GO:0003707//steroid hormone receptor activity;GO:0004879//RNA polymerase II transcription factor activity, ligand-activated sequence-specific DNA binding;GO:0008270//zinc ion binding;GO:0043565//sequence-specific DNA binding	-
0	BMSK0012087	mRpL23	1.42902	0.925062	0.627401	3.91963e-66	6.30355e-62	ABD36231.2 mitochondrial ribosomal protein L23	Genetic Information Processing	Translation	ko03010//Ribosome	K02892	GO:0005762//mitochondrial large ribosomal subunit	GO:0003735//structural constituent of ribosome	GO:0006412//translation;GO:0032543//mitochondrial translation
0	BMSK0006727	Arfgef1	0.908547	0.518441	0.809381	2.65648e-65	4.27215e-61	brefeldin A-inhibited guanine nucleotide-exchange protein 1	Cellular Processes	Transport and catabolism	ko04144//Endocytosis	K18442	GO:0000139//Golgi membrane;GO:0005654//nucleoplasm;GO:0005730//nucleolus;GO:0005794//Golgi apparatus;GO:0005802//trans-Golgi network;GO:0005829//cytosol;GO:0016363//nuclear matrix;GO:0030532//small nuclear ribonucleoprotein complex;GO:0048471//perinuclear region of cytoplasm	GO:0005085//guanyl-nucleotide exchange factor activity;GO:0005086//ARF guanyl-nucleotide exchange factor activity;GO:0017022//myosin binding;GO:0034237//protein kinase A regulatory subunit binding	GO:0007030//Golgi organization;GO:0010256//endomembrane system organization;GO:0015031//protein transport;GO:0016192//vesicle-mediated transport;GO:0030837//negative regulation of actin filament polymerization;GO:0031175//neuron projection development;GO:0032012//regulation of ARF protein signal transduction;GO:0034260//negative regulation of GTPase activity;GO:0051897//positive regulation of pro…
0	BMSK0010211	PTGR1	1.14392	0.576355	0.988959	8.77257e-65	1.41081e-60	DP-dependent oxidoreductase	-	-	-	-	GO:0005737//cytoplasm	GO:0032440//2-alkenal reductase [NAD(P)] activity;GO:0036132//13-prostaglandin reductase activity;GO:0047522//15-oxoprostaglandin 13-oxidase activity	-
0	BMSK0007570	Roc1a	1.62517	1.23988	0.390393	2.23153e-64	3.58875e-60	ring box protein	Human Diseases;Genetic Information Processing;Genetic Information Processing;Cellular Processes;Cellular Processes;Environmental Information Processing;Environmental Information Processing;Human Diseases;Genetic Information Processing;Environmental Information Processing;Environmental Information Processing;Organismal Systems	Cancers;Folding, sorting and degradation;Folding, sorting and degradation;Cell growth and death;Cell growth and death;Signal transduction;Signal transduction;Cancers;Replication and repair;Signal transduction;Signal transduction;Environmental adaptation	ko05200//Pathways in cancer;ko04141//Protein processing in endoplasmic reticulum;ko04120//Ubiquitin mediated proteolysis;ko04114//Oocyte meiosis;ko04110//Cell cycle;ko04310//Wnt signaling pathway;ko04066//HIF-1 signaling pathway;ko05211//Renal cell carcinoma;ko03420//Nucleotide excision repair;ko04350//TGF-beta signaling pathway;ko04341//Hedgehog signaling pathway - fly;ko04710//Circadian rhythm	K03868;K03868;K03868;K03868;K03868;K03868;K03868;K03868;K03868;K03868;K03868;K03868	GO:0005634//nucleus;GO:0005829//cytosol;GO:0019005//SCF ubiquitin ligase complex;GO:0031461//cullin-RING ubiquitin ligase complex;GO:0031462//Cul2-RING ubiquitin ligase complex;GO:0031463//Cul3-RING ubiquitin ligase complex;GO:0031467//Cul7-RING ubiquitin ligase complex;GO:0043224//nuclear SCF ubiquitin ligase complex;GO:0080008//Cul4-RING E3 ubiquitin ligase complex	GO:0008270//zinc ion binding;GO:0019788//NEDD8 transferase activity;GO:0061630//ubiquitin protein ligase activity;GO:0097602//cullin family protein binding	GO:0006508//proteolysis;GO:0006511//ubiquitin-dependent protein catabolic process;GO:0007224//smoothened signaling pathway;GO:0008283//cell proliferation;GO:0016567//protein ubiquitination;GO:0019915//lipid storage;GO:0031146//SCF-dependent proteasomal ubiquitin-dependent protein catabolic process;GO:0032436//positive regulation of proteasomal ubiquitin-dependent protein catabolic process;GO:0045…
0	BMSK0005430	Glod4	1.01646	0.759887	0.419694	3.72746e-64	5.99451e-60	cytosolic juvenile hormone binding protein 36 kDa subunit	-	-	-	-	GO:0005739//mitochondrion	-	-
0	BMSK0000847	NDUFA8	1.5668	1.12509	0.477785	1.26986e-63	2.04219e-59	DH dehydrogenase [ubiquinone] 1 alpha subcomplex subunit 8	Metabolism;Organismal Systems;Human Diseases;Human Diseases;Human Diseases;Metabolism;Human Diseases;Organismal Systems	Global and overview maps;Environmental adaptation;Neurodegenerative diseases;Neurodegenerative diseases;Neurodegenerative diseases;Energy metabolism;Endocrine and metabolic diseases;Nervous system	ko01100//Metabolic pathways;ko04714//Thermogenesis;ko05016//Huntington disease;ko05010//Alzheimer disease;ko05012//Parkinson disease;ko00190//Oxidative phosphorylation;ko04932//Non-alcoholic fatty liver disease (NAFLD);ko04723//Retrograde endocannabinoid signaling	K03952;K03952;K03952;K03952;K03952;K03952;K03952;K03952	GO:0005739//mitochondrion;GO:0005747//mitochondrial respiratory chain complex I;GO:0005758//mitochondrial intermembrane space	-	GO:0006120//mitochondrial electron transport, NADH to ubiquinone;GO:0032981//mitochondrial respiratory chain complex I assembly
0	BMSK0007996		1.085	0.596529	0.863033	2.21214e-63	3.55757e-59	uncharacterized protein LOC101735450 isoform X1	-	-	-	-	-	-	-
0	BMSK0008774	Gcc2	0.897404	0.571918	0.649949	2.54132e-63	4.08696e-59	GRIP and coiled-coil domain-containing protein 2	-	-	-	-	GO:0005654//nucleoplasm;GO:0005737//cytoplasm;GO:0005794//Golgi apparatus;GO:0005802//trans-Golgi network;GO:0005829//cytosol;GO:0016020//membrane	-	GO:0006622//protein targeting to lysosome;GO:0031023//microtubule organizing center organization;GO:0034067//protein localization to Golgi apparatus;GO:0034453//microtubule anchoring;GO:0034499//late endosome to Golgi transport;GO:0070861//regulation of protein exit from endoplasmic reticulum;GO:0071955//recycling endosome to Golgi transport;GO:0090161//Golgi ribbon formation
0	BMSK0006794		1.01588	0.788263	0.365975	2.7353e-63	4.3989e-59	uncharacterized protein LOC101744940	-	-	-	-	-	-	-
0	BMSK0011396	NDUFS3	1.02731	0.512746	1.00255	6.24859e-63	1.0049e-58	XP 004933701.1 DH dehydrogenase [ubiquinone] iron-sulfur protein 3, mitochondrial	Metabolism;Organismal Systems;Human Diseases;Human Diseases;Human Diseases;Metabolism;Human Diseases;Organismal Systems	Global and overview maps;Environmental adaptation;Neurodegenerative diseases;Neurodegenerative diseases;Neurodegenerative diseases;Energy metabolism;Endocrine and metabolic diseases;Nervous system	ko01100//Metabolic pathways;ko04714//Thermogenesis;ko05016//Huntington disease;ko05010//Alzheimer disease;ko05012//Parkinson disease;ko00190//Oxidative phosphorylation;ko04932//Non-alcoholic fatty liver disease (NAFLD);ko04723//Retrograde endocannabinoid signaling	K03936;K03936;K03936;K03936;K03936;K03936;K03936;K03936	GO:0005747//mitochondrial respiratory chain complex I;GO:0031966//mitochondrial membrane	GO:0003954//NADH dehydrogenase activity;GO:0008137//NADH dehydrogenase (ubiquinone) activity	GO:0030308//negative regulation of cell growth;GO:0072593//reactive oxygen species metabolic process;GO:2001243//negative regulation of intrinsic apoptotic signaling pathway
0	BMSK0010271	emc3	1.03691	0.552664	0.90782	6.2635e-63	1.0073e-58	XP 004932573.1 ER membrane protein complex subunit 3	-	-	-	-	GO:0005794//Golgi apparatus;GO:0016021//integral component of membrane;GO:0030140//trans-Golgi network transport vesicle;GO:0072546//ER membrane protein complex	-	GO:0034975//protein folding in endoplasmic reticulum;GO:0045494//photoreceptor cell maintenance;GO:0060041//retina development in camera-type eye
0	BMSK0012179	GKAP1	1.061	0.770084	0.462341	2.94788e-62	4.74078e-58	XP 004929658.1 G kinase-anchoring protein 1	-	-	-	-	GO:0005794//Golgi apparatus	GO:0042802//identical protein binding	GO:0007165//signal transduction;GO:0046628//positive regulation of insulin receptor signaling pathway
0	BMSK0011108	Arp3	0.951979	0.509084	0.903027	1.14481e-61	1.84108e-57	XP 004933404.1 actin-related protein 3	Cellular Processes	Cellular community - eukaryotes	ko04530//Tight junction	K18584	GO:0005737//cytoplasm;GO:0005884//actin filament;GO:0005885//Arp2/3 protein complex;GO:0030027//lamellipodium	GO:0003779//actin binding;GO:0005200//structural constituent of cytoskeleton;GO:0005524//ATP binding	GO:0000902//cell morphogenesis;GO:0006886//intracellular protein transport;GO:0007010//cytoskeleton organization;GO:0007413//axonal fasciculation;GO:0007520//myoblast fusion;GO:0010592//positive regulation of lamellipodium assembly;GO:0022416//chaeta development;GO:0030036//actin cytoskeleton organization;GO:0030037//actin filament reorganization involved in cell cycle;GO:0030589//pseudocleavage …
0	BMSK0008619		1.06259	0.578127	0.87813	1.99765e-61	3.21263e-57	uncharacterized protein LOC101738615 isoform X1	Environmental Information Processing	Signal transduction	ko04013//MAPK signaling pathway - fly	K20235	-	-	-
0	BMSK0003606	Trappc1	1.17623	0.767282	0.616339	2.34652e-61	3.77368e-57	trafficking protein particle complex 1 isoform X1	-	-	-	-	GO:0005783//endoplasmic reticulum;GO:0005794//Golgi apparatus;GO:0030008//TRAPP complex	GO:0017112//Rab guanyl-nucleotide exchange factor activity	GO:0006888//ER to Golgi vesicle-mediated transport
0	BMSK0001632		0.91448	0.696189	0.393472	3.31414e-61	5.32981e-57	CKLF-like MARVEL transmembrane domain-containing protein 4	-	-	-	-	-	-	-
0	BMSK0003449	PTRHD1	1.22551	0.770596	0.669333	1.03355e-60	1.66216e-56	putative peptidyl-tR hydrolase PTRHD1	-	-	-	-	-	GO:0004045//aminoacyl-tRNA hydrolase activity	-
0	BMSK0006322	CYC1	1.36956	0.97924	0.483977	1.18857e-60	1.91147e-56	cytochrome c1	Metabolism;Organismal Systems;Human Diseases;Human Diseases;Human Diseases;Metabolism;Human Diseases;Organismal Systems	Global and overview maps;Environmental adaptation;Neurodegenerative diseases;Neurodegenerative diseases;Neurodegenerative diseases;Energy metabolism;Endocrine and metabolic diseases;Circulatory system	ko01100//Metabolic pathways;ko04714//Thermogenesis;ko05016//Huntington disease;ko05010//Alzheimer disease;ko05012//Parkinson disease;ko00190//Oxidative phosphorylation;ko04932//Non-alcoholic fatty liver disease (NAFLD);ko04260//Cardiac muscle contraction	K00413;K00413;K00413;K00413;K00413;K00413;K00413;K00413	GO:0005739//mitochondrion;GO:0005743//mitochondrial inner membrane;GO:0005750//mitochondrial respiratory chain complex III;GO:0016021//integral component of membrane	GO:0020037//heme binding;GO:0045153//electron transporter, transferring electrons within CoQH2-cytochrome c reductase complex activity;GO:0046872//metal ion binding	GO:0006122//mitochondrial electron transport, ubiquinol to cytochrome c;GO:0042776//mitochondrial ATP synthesis coupled proton transport
0	BMSK0011418		0.795698	0.358327	1.15094	1.59997e-60	2.57307e-56	XP 004926946.1 three prime repair exonuclease 2 isoform X1	Organismal Systems	Immune system	ko04623//Cytosolic DNA-sensing pathway	K10790	-	-	-
0	BMSK0010947	sae1	1.21872	0.912608	0.417301	1.88562e-60	3.03246e-56	ABF51484.1 SUMO-1 activating enzyme	Genetic Information Processing	Folding, sorting and degradation	ko04120//Ubiquitin mediated proteolysis	K10684	GO:0005737//cytoplasm;GO:0031510//SUMO activating enzyme complex	GO:0008022//protein C-terminus binding;GO:0019948//SUMO activating enzyme activity	GO:0016925//protein sumoylation;GO:0032446//protein modification by small protein conjugation
0	BMSK0008488	Txnl1	1.2407	0.844116	0.555644	9.57874e-60	1.54045e-55	thioredoxin	-	-	-	-	GO:0000502//proteasome complex;GO:0005634//nucleus;GO:0005737//cytoplasm;GO:0005829//cytosol	GO:0015036//disulfide oxidoreductase activity	GO:0045454//cell redox homeostasis
0	BMSK0007382	COPB1	1.24412	0.707442	0.814447	3.17007e-58	5.09811e-54	coatomer protein complex subunit beta	-	-	-	-	GO:0000139//Golgi membrane;GO:0005829//cytosol;GO:0030126//COPI vesicle coat	GO:0005198//structural molecule activity	GO:0006886//intracellular protein transport;GO:0006888//ER to Golgi vesicle-mediated transport;GO:0006891//intra-Golgi vesicle-mediated transport
0	BMSK0002746	sau	0.837061	0.573885	0.54457	6.26215e-58	1.00708e-53	Golgi phosphoprotein 3 homolog sauron	-	-	-	-	GO:0000139//Golgi membrane;GO:0005794//Golgi apparatus;GO:0005802//trans-Golgi network;GO:0005829//cytosol;GO:0031410//cytoplasmic vesicle;GO:0031985//Golgi cisterna;GO:0032154//cleavage furrow	GO:0010314//phosphatidylinositol-5-phosphate binding;GO:0017137//Rab GTPase binding;GO:0032266//phosphatidylinositol-3-phosphate binding;GO:0070273//phosphatidylinositol-4-phosphate binding;GO:0070300//phosphatidic acid binding	GO:0000281//mitotic cytokinesis;GO:0000301//retrograde transport, vesicle recycling within Golgi;GO:0000915//actomyosin contractile ring assembly;GO:0006890//retrograde vesicle-mediated transport, Golgi to ER;GO:0007030//Golgi organization;GO:0007053//spindle assembly involved in male meiosis;GO:0007110//meiosis I cytokinesis;GO:0007111//meiosis II cytokinesis;GO:0007112//male meiosis cytokinesis…
[truncated: 139 more rows]

## Sheet: 1
Target_Cluster	Gene ID	Gene Name	Target_Cluster_mean	Other_Cluster_mean	Log2FC	Pvalue	Qvalue	Description	KEGG_A_class	KEGG_B_class	Pathway	K_ID	GO Component	GO Function	GO Process
1	BMSK0012298	RpL36	91.2168	40.2096	1.18176	0	0	ribosomal protein L36	Genetic Information Processing	Translation	ko03010//Ribosome	K02920	GO:0005730//nucleolus;GO:0005737//cytoplasm;GO:0022625//cytosolic large ribosomal subunit;GO:0022626//cytosolic ribosome	GO:0003735//structural constituent of ribosome	GO:0002181//cytoplasmic translation
[truncated: 107 more rows]

## Sheet: 2
Target_Cluster	Gene ID	Gene Name	Target_Cluster_mean	Other_Cluster_mean	Log2FC	Pvalue	Qvalue	Description	KEGG_A_class	KEGG_B_class	Pathway	K_ID	GO Component	GO Function	GO Process
[truncated: 127 more rows]

## Sheet: 3
Target_Cluster	Gene ID	Gene Name	Target_Cluster_mean	Other_Cluster_mean	Log2FC	Pvalue	Qvalue	Description	KEGG_A_class	KEGG_B_class	Pathway	K_ID	GO Component	GO Function	GO Process
[truncated: 180 more rows]

[truncated: 16 more sheets: 4, 5, 6, 7, 8, 9, 10, 11, 12, 13, 14, 15, 16, 17, 18, 19]
