# Supplementary material for: Identification of Silkworm Hemocyte Subsets and Analysis of Their Response to Baculovirus Infection Based on Single-Cell RNA Sequencing
Source: Front Immunol. 2021 Apr 30;12:645359. doi: 10.3389/fimmu.2021.645359 (PMC8119652; doi:10.3389/fimmu.2021.645359)
Supplement: Supplementary File 3 — Top 5 DEGs of each silkworm hemocyte cluster. [file Table_3.xlsx]

## Sheet: Sheet1
Cluster	Gene_ID	Gene_name	Cluster 0	Cluster 1	Cluster 2	Cluster 3	Cluster 4	Cluster 5	Cluster 6	Cluster 7	Cluster 8	Cluster 9	Cluster 10	Cluster 11	Cluster 12	Cluster 13	Cluster 14	Cluster 15	Cluster 16	Cluster 17	Cluster 18	Cluster 19	Description	KEGG_A_class	KEGG_B_class	Pathway	K_ID	GO Component	GO Function	GO Process
0	BMSK0012279	UPB1	6.79677	0.106524	0.366195	0.0288763	4.65579	0.110112	0.399422	2.43553	1.65969	0.181577	2.75449	0.103502	1.42349	0.0436595	0.294696	1.24993	0.401967	0.935962	0	0.157395	aliphatic nitrilase	Metabolism;Metabolism;Metabolism;Metabolism;Metabolism	Global and overview maps;Nucleotide metabolism;Xenobiotics biodegradation and metabolism;Metabolism of other amino acids;Metabolism of cofactors and vitamins	ko01100//Metabolic pathways;ko00240//Pyrimidine metabolism;ko00983//Drug metabolism - other enzymes;ko00410//beta-Alanine metabolism;ko00770//Pantothenate and CoA biosynthesis	K01431;K01431;K01431;K01431;K01431	GO:0005737//cytoplasm	GO:0003837//beta-ureidopropionase activity	GO:0033396//beta-alanine biosynthetic process via 3-ureidopropionate;GO:0046135//pyrimidine nucleoside catabolic process;GO:0051260//protein homooligomerization
0	BMSK0005620	BMSK0005620	2.86447	0.108838	0.117976	0.0744322	2.05035	0.0374705	0.0685775	2.19674	0.989023	0.0222216	0.25033	0.0742776	0.513753	0.0527427	0.0805065	0.347361	0.329713	0.960319	0.251705	0.0752435	5-hydroxytryptamine receptor	Environmental Information Processing;Environmental Information Processing;Organismal Systems;Organismal Systems	Signal transduction;Signaling molecules and interaction;Nervous system;Sensory system	ko04024//cAMP signaling pathway;ko04080//Neuroactive ligand-receptor interaction;ko04726//Serotonergic synapse;ko04742//Taste transduction	K04153;K04153;K04153;K04153	GO:0005886//plasma membrane;GO:0016021//integral component of membrane	GO:0004930//G-protein coupled receptor activity	-
0	BMSK0009508	BMSK0009508	1.59004	0.133099	0.266423	0.123171	0.843325	0.0252849	0.10445	1.5828	0.175379	0.23928	0.248422	0.18379	0.102527	0.0539093	0.147107	0.785758	0.0578414	0.22266	0	0.0772099	apolipoprotein D	-	-	-	-	-	-	-
0	BMSK0011099	FDPS	3.37718	0.123873	0.215787	0.0814458	2.23447	0.215182	0.364331	1.54176	1.56929	0.0945129	1.24508	0.222893	0.896562	0	1.189	1.3066	0.258229	0.858934	0.913743	0.164643	farnesyl diphosphate synthase	Metabolism;Human Diseases;Human Diseases;Metabolism	Global and overview maps;Infectious diseases;Infectious diseases;Metabolism of terpenoids and polyketides	ko01100//Metabolic pathways;ko05166//HTLV-I infection;ko05164//Influenza A;ko00900//Terpenoid backbone biosynthesis	K00787;K00787;K00787;K00787	GO:0005737//cytoplasm	GO:0004161//dimethylallyltranstransferase activity;GO:0004337//geranyltranstransferase activity;GO:0046872//metal ion binding	GO:0006695//cholesterol biosynthetic process;GO:0033384//geranyl diphosphate biosynthetic process;GO:0045337//farnesyl diphosphate biosynthetic process
0	BMSK0008561	GstZ1	1.02388	0.0700928	0.0740618	0.0934155	0.694611	0.094502	0.326428	0.385134	0.265385	0	0.474325	0.018755	0.253269	0.0553084	0.230921	0.200957	0.128116	0.218053	0	0.220335	glutathione transferase zeta	Metabolism;Metabolism	Global and overview maps;Amino acid metabolism	ko01100//Metabolic pathways;ko00350//Tyrosine metabolism	K01800;K01800	GO:0005737//cytoplasm;GO:0005739//mitochondrion	GO:0004364//glutathione transferase activity;GO:0016034//maleylacetoacetate isomerase activity	GO:0006559//L-phenylalanine catabolic process;GO:0006572//tyrosine catabolic process;GO:0006749//glutathione metabolic process
1	BMSK0002263	CP66	0.0577451	31.9628	20.072	32.7298	0.0178288	0.229307	0.849528	0.0226298	0.0113723	21.4645	0.0257438	30.4325	0.098057	63.8355	0.130746	0.60809	0.0513181	0.165423	14.9592	0.489653	cuticular protein RR-2 motif 134 precursor	-	-	-	-	-	GO:0042302//structural constituent of cuticle	-
1	BMSK0015133	Pprc1	1.0717	42.0236	27.4499	38.7545	1.01995	0.985072	2.37131	0.821546	1.3179	35.8546	1.00893	54.5094	1.35796	72.6581	1.14493	1.80622	0.402826	1.46666	36.6111	1.7577	XP 012551701.1 serine/arginine-rich splicing factor 4	-	-	-	-	GO:0005634//nucleus;GO:0005654//nucleoplasm	GO:0003712//transcription cofactor activity;GO:0003723//RNA binding;GO:0008134//transcription factor binding;GO:0030374//ligand-dependent nuclear receptor transcription coactivator activity	GO:0045944//positive regulation of transcription from RNA polymerase II promoter;GO:0051091//positive regulation of sequence-specific DNA binding transcription factor activity
1	BMSK0012298	RpL36	23.3813	91.2168	71.1146	57.5732	24.3671	41.852	37.2484	14.3289	22.9264	67.3027	29.192	67.1717	19.3839	74.9979	34.0731	27.3263	23.3301	29.7412	49.3268	22.8659	ribosomal protein L36	Genetic Information Processing	Translation	ko03010//Ribosome	K02920	GO:0005730//nucleolus;GO:0005737//cytoplasm;GO:0022625//cytosolic large ribosomal subunit;GO:0022626//cytosolic ribosome	GO:0003735//structural constituent of ribosome	GO:0002181//cytoplasmic translation
1	BMSK0011898	RpS20	49.2378	189.732	151.999	102.8	52.5773	103.842	85.1137	28.6195	38.1708	144.088	69.6118	150.888	34.3983	167.993	85.856	79.8501	42.2175	94.8697	103.532	73.0037	ribosomal protein S20	Genetic Information Processing	Translation	ko03010//Ribosome	K02969	GO:0015935//small ribosomal subunit;GO:0022627//cytosolic small ribosomal subunit	GO:0003723//RNA binding;GO:0003735//structural constituent of ribosome	GO:0002181//cytoplasmic translation;GO:0006412//translation
1	BMSK0007017	RpL9	27.5666	79.3628	64.9199	37.0418	29.3761	33.2524	34.9132	11.94	17.2122	54.3064	33.598	57.8725	14.7654	65.4906	36.578	30.7413	17.0585	39.6283	37.4697	25.811	ribosomal protein L9 isoform X1	Genetic Information Processing	Translation	ko03010//Ribosome	K02940	GO:0005840//ribosome	GO:0003735//structural constituent of ribosome;GO:0019843//rRNA binding	GO:0006412//translation
2	BMSK0000328	mep-1	0.947418	3.17874	3.77795	5.93971	1.13073	0.463941	1.25632	0.721452	1.13519	3.12767	1.11877	3.73143	0.780644	3.49835	1.16429	0.999915	0.523197	1.16319	1.09201	0.859015	uncharacterized protein LOC101743416	-	-	-	-	GO:0005634//nucleus	GO:0000979//RNA polymerase II core promoter sequence-specific DNA binding;GO:0003723//RNA binding;GO:0008134//transcription factor binding;GO:0017151//DEAD/H-box RNA helicase binding;GO:0042802//identical protein binding;GO:0042826//histone deacetylase binding;GO:0046872//metal ion binding	GO:0002119//nematode larval development;GO:0007506//gonadal mesoderm development;GO:0008406//gonad development;GO:0010468//regulation of gene expression;GO:0040025//vulval development;GO:0040035//hermaphrodite genitalia development;GO:0048599//oocyte development
2	BMSK0006276	RpS28	26.2967	93.9256	85.7518	55.5619	26.9325	47.5884	39.2663	16.0989	21.4434	71.4306	33.7773	72.7176	20.6408	82.0074	38.4992	35.4294	25.4462	43.5562	50.7184	37.0589	RS28 BOMMO RecName: Full=40S ribosomal protein S28	Genetic Information Processing	Translation	ko03010//Ribosome	K02979	GO:0022627//cytosolic small ribosomal subunit;GO:0042788//polysomal ribosome;GO:0098556//cytoplasmic side of rough endoplasmic reticulum membrane	GO:0003735//structural constituent of ribosome	GO:0002181//cytoplasmic translation
2	BMSK0001949	Rpl35	23.0926	74.2977	67.0053	39.8059	24.3059	33.3094	33.2934	12.8649	19.8841	50.6351	27.174	50.6973	18.1967	63.0515	31.2771	32.4939	17.6049	25.482	53.9484	30.3491	ribosomal protein L35	Genetic Information Processing	Translation	ko03010//Ribosome	K02918	GO:0022625//cytosolic large ribosomal subunit	GO:0003729//mRNA binding;GO:0003735//structural constituent of ribosome;GO:0043021//ribonucleoprotein complex binding	GO:0000463//maturation of LSU-rRNA from tricistronic rRNA transcript (SSU-rRNA, 5.8S rRNA, LSU-rRNA);GO:0006412//translation
2	BMSK0013304	RpL18A	23.1935	61.9359	58.0411	28.1132	25.2103	27.6241	32.7807	10.3748	16.0915	40.2139	31.5684	40.1262	14.9982	48.6252	35.2609	27.9818	13.0806	30.7743	28.1172	26.8324	XP 021207863.1 ribosomal protein L18A isoform X1	Genetic Information Processing	Translation	ko03010//Ribosome	K02882	GO:0005840//ribosome	GO:0003735//structural constituent of ribosome	GO:0006412//translation
2	BMSK0002290	Tctp	88.1163	209.232	195.719	103.655	90.0621	76.4268	83.0066	46.6033	52.855	146.828	91.8086	149.999	44.6111	175.867	83.8778	118.191	46.5116	105.52	137.94	77.4233	translationally-controlled tumor protein homolog isoform X2	-	-	-	-	GO:0005737//cytoplasm	-	-
3	809259	ND4	3.57339	26.3384	19.5772	53.2403	2.81153	2.32142	3.18158	7.43762	8.64826	29.4987	2.10153	24.2141	6.63048	24.5165	2.79273	4.88395	8.18392	4.05236	15.0536	4.74681	-	-	-	-	-	-	-	-
3	809258	ND5	3.79249	22.0186	17.9758	46.0902	3.03018	2.83767	3.33547	7.60913	8.89563	26.6338	2.23275	23.9892	5.51388	20.4171	2.73252	5.05084	8.60482	5.72226	17.5798	4.98696	-	-	-	-	-	-	-	-
3	BMSK0013760	BMSK0013760	8.39513	69.2713	53.4626	127.943	6.41539	4.0908	6.0154	13.495	29.0442	86.0401	4.39935	78.7397	28.063	76.0827	3.82602	6.42732	6.47827	5.20858	45.3252	10.358	-	-	-	-	-	-	-	-
3	809263	ND1	9.13664	25.784	22.3279	59.745	7.37189	8.49155	8.5845	18.8394	17.8706	31.6988	5.8387	24.6444	10.81	25.1453	8.00361	11.17	18.7895	17.3259	12.9977	6.71239	-	-	-	-	-	-	-	-
3	809265	ND2	5.30494	17.4019	12.9194	35.4926	4.12364	3.77326	4.09181	11.5913	12.6225	22.5429	3.10614	19.2885	7.80445	16.4358	4.29848	6.68231	13.2515	5.82337	15.9484	4.08469	-	-	-	-	-	-	-	-
4	BMSK0001683	BMSK0001683	0.0728293	0.000789844	0.00699561	0	0.886103	0.0047815	0.0469188	0.0692894	0.170042	0	0.110251	0	0.115773	0.0124434	0.044648	0.0391407	0.0102737	0.168718	0	0.391759	stathmin isoform X1	-	-	-	-	-	-	-
4	BMSK0005503	ncd	0.146047	0.0947882	0.168683	0.117318	2.77315	0.052884	0.327053	0.474781	0.569202	0.0837842	0.379068	0.145624	0.427616	0.148731	0.827116	0.218365	0.167378	0.750778	0.251705	0.309983	kinesin-like protein Ncd	-	-	-	-	GO:0005634//nucleus;GO:0005813//centrosome;GO:0005819//spindle;GO:0005829//cytosol;GO:0005871//kinesin complex;GO:0005874//microtubule;GO:0072686//mitotic spindle;GO:0072687//meiotic spindle;GO:1990498//mitotic spindle microtubule	GO:0003777//microtubule motor activity;GO:0005524//ATP binding;GO:0008017//microtubule binding;GO:0008569//ATP-dependent microtubule motor activity, minus-end-directed;GO:0016887//ATPase activity;GO:0042803//protein homodimerization activity	GO:0000022//mitotic spindle elongation;GO:0000212//meiotic spindle organization;GO:0001578//microtubule bundle formation;GO:0007018//microtubule-based movement;GO:0007051//spindle organization;GO:0007052//mitotic spindle organization;GO:0007056//spindle assembly involved in female meiosis;GO:0007059//chromosome segregation;GO:0007100//mitotic centrosome separation;GO:0031534//minus-end directed m…
4	BMSK0012933	KIF18A	0.0719261	0.0486893	0.0244826	0.026539	1.07999	0.0182673	0.187731	0.245905	0.260994	0.0135967	0.151577	0.0884222	0.20169	0.032846	0.329769	0.133905	0.0365199	0.145011	0	0.0444623	kinesin-like protein KIF18A isoform X1	-	-	-	-	GO:0000776//kinetochore;GO:0001726//ruffle;GO:0005634//nucleus;GO:0005737//cytoplasm;GO:0005815//microtubule organizing center;GO:0005828//kinetochore microtubule;GO:0005829//cytosol;GO:0005871//kinesin complex;GO:0005874//microtubule;GO:0005901//caveola;GO:0015630//microtubule cytoskeleton;GO:0061673//mitotic spindle astral microtubule;GO:1990023//mitotic spindle midzone	GO:0003777//microtubule motor activity;GO:0003779//actin binding;GO:0005524//ATP binding;GO:0008017//microtubule binding;GO:0008574//ATP-dependent microtubule motor activity, plus-end-directed;GO:0016887//ATPase activity;GO:0051010//microtubule plus-end binding;GO:0070463//tubulin-dependent ATPase activity	GO:0000070//mitotic sister chromatid segregation;GO:0006890//retrograde vesicle-mediated transport, Golgi to ER;GO:0007018//microtubule-based movement;GO:0007019//microtubule depolymerization;GO:0007080//mitotic metaphase plate congression;GO:0007140//male meiosis;GO:0015031//protein transport;GO:0019886//antigen processing and presentation of exogenous peptide antigen via MHC class II;GO:0070507…
4	BMSK0012419	mad2l1-2,mad2l1-1	0.0517959	0.0583382	0.0750286	0.0456918	0.876973	0.0267828	0.11479	0.190357	0.0964904	0.05138	0.0882811	0.0401278	0.124212	0.148116	0.233488	0.101744	0.0501934	0.446103	0	0.0562329	XP 004925913.1 mitotic spindle assembly checkpoint protein MAD2A	Human Diseases;Cellular Processes;Cellular Processes;Organismal Systems	Infectious diseases;Cell growth and death;Cell growth and death;Endocrine system	ko05166//HTLV-I infection;ko04114//Oocyte meiosis;ko04110//Cell cycle;ko04914//Progesterone-mediated oocyte maturation	K02537;K02537;K02537;K02537	GO:0000776//kinetochore;GO:0000777//condensed chromosome kinetochore;GO:0005634//nucleus;GO:0005737//cytoplasm	-	GO:0007093//mitotic cell cycle checkpoint;GO:0007094//mitotic spindle assembly checkpoint;GO:0051301//cell division
4	BMSK0002666	BMSK0002666	0.107886	0.0497021	0.0864143	0.0238591	1.50546	0.0278844	0.231629	0.64832	0.176153	0.0619817	0.215193	0.0794541	0.135835	0.0574137	0.518763	0.165531	0.0806012	0.378213	0	0.208314	uncharacterized protein LOC101740936	-	-	-	-	-	-	-
5	BMSK0015709	l(2)efl	0.453111	0.0304049	0.131632	0.00532589	0.363314	6.33453	0.470705	0.800384	2.19102	0.0925983	0.259213	0.182812	1.62264	0.0904942	0.171983	0.295187	4.37273	0.846136	0.9109	58.8598	heat shock protein hsp20.1	Genetic Information Processing;Organismal Systems	Folding, sorting and degradation;Aging	ko04141//Protein processing in endoplasmic reticulum;ko04213//Longevity regulating pathway - multiple species	K09542;K09542	GO:0030018//Z disc;GO:0048471//perinuclear region of cytoplasm	GO:0051082//unfolded protein binding	GO:0007275//multicellular organism development;GO:0009408//response to heat;GO:0010998//regulation of translational initiation by eIF2 alpha phosphorylation;GO:0042026//protein refolding;GO:0045214//sarcomere organization;GO:0061077//chaperone-mediated protein folding
5	BMSK0001539	BMSK0001539	0.18983	0.00844034	0.109147	0.0476076	0.103559	1.87931	0.493981	0.31647	0.532001	0	0.0546028	0.0108333	0.557937	0.0265512	0.0648707	0.223584	1.76831	0.227788	0	0.0235037	uncharacterized protein LOC101739676	-	-	-	-	-	-	-
5	BMSK0015595	l(2)efl	0.46866	0.0317003	0.313375	0.0579173	0.460487	4.53834	0.265144	0.769479	1.84005	0.0731854	0.200673	0.0988709	2.03842	0.0339134	0.253966	0.767553	3.06622	0.251805	0.210106	0.255086	AAK06407.2 alpha-crystallin, partial	Genetic Information Processing;Organismal Systems	Folding, sorting and degradation;Aging	ko04141//Protein processing in endoplasmic reticulum;ko04213//Longevity regulating pathway - multiple species	K09542;K09542	GO:0030018//Z disc;GO:0048471//perinuclear region of cytoplasm	GO:0051082//unfolded protein binding	GO:0007275//multicellular organism development;GO:0009408//response to heat;GO:0010998//regulation of translational initiation by eIF2 alpha phosphorylation;GO:0042026//protein refolding;GO:0045214//sarcomere organization;GO:0061077//chaperone-mediated protein folding
5	BMSK0015592	l(2)efl	2.58804	0.484261	1.14872	0.714984	3.12905	31.1678	8.70763	4.41988	9.99208	0.756913	3.37931	1.13204	9.34167	0.610081	4.7944	6.49025	19.7244	2.23215	0.630318	1.87587	heat shock protein hsp 19.9	Genetic Information Processing;Organismal Systems	Folding, sorting and degradation;Aging	ko04141//Protein processing in endoplasmic reticulum;ko04213//Longevity regulating pathway - multiple species	K09542;K09542	GO:0030018//Z disc;GO:0048471//perinuclear region of cytoplasm	GO:0051082//unfolded protein binding	GO:0007275//multicellular organism development;GO:0009408//response to heat;GO:0010998//regulation of translational initiation by eIF2 alpha phosphorylation;GO:0042026//protein refolding;GO:0045214//sarcomere organization;GO:0061077//chaperone-mediated protein folding
5	BMSK0015594	l(2)efl	2.94035	0.31316	1.20617	0.207184	2.66654	27.9263	3.11728	5.7053	12.4822	0.437293	1.50057	1.23049	12.3705	0.383161	2.25705	6.01998	23.7673	1.04658	0.420212	2.07107	ACM24338.1 heat shock protein 20.8	Genetic Information Processing;Organismal Systems	Folding, sorting and degradation;Aging	ko04141//Protein processing in endoplasmic reticulum;ko04213//Longevity regulating pathway - multiple species	K09542;K09542	GO:0030018//Z disc;GO:0048471//perinuclear region of cytoplasm	GO:0051082//unfolded protein binding	GO:0007275//multicellular organism development;GO:0009408//response to heat;GO:0010998//regulation of translational initiation by eIF2 alpha phosphorylation;GO:0042026//protein refolding;GO:0045214//sarcomere organization;GO:0061077//chaperone-mediated protein folding
6	BMSK0001430	E(spl)mbeta-HLH	0.559944	0.0705676	0.289233	0.100116	0.401449	6.49348	9.00114	1.04094	2.1479	0.105025	1.41767	0.0873209	3.87539	0.16131	0.733378	2.44318	2.46804	1.42386	0	1.02129	enhancer of split mbeta, partial	-	-	-	-	GO:0005634//nucleus	GO:0000977//RNA polymerase II regulatory region sequence-specific DNA binding;GO:0003700//transcription factor activity, sequence-specific DNA binding;GO:0003714//transcription corepressor activity;GO:0008134//transcription factor binding;GO:0043565//sequence-specific DNA binding;GO:0046983//protein dimerization activity;GO:1990837//sequence-specific double-stranded DNA binding	GO:0000122//negative regulation of transcription from RNA polymerase II promoter;GO:0001756//somitogenesis;GO:0002052//positive regulation of neuroblast proliferation;GO:0007219//Notch signaling pathway;GO:0030154//cell differentiation;GO:0050767//regulation of neurogenesis;GO:1902692//regulation of neuroblast proliferation
6	BMSK0006701	Myc	1.17449	0.229268	0.376036	0.321569	1.1525	2.95716	7.09651	1.17156	2.85281	0.108153	2.37919	0.16656	3.63009	0.174952	3.93733	0.937736	2.4372	4.02415	0.943218	0.723813	c-myc isoform X1	Human Diseases;Human Diseases;Human Diseases;Human Diseases;Environmental Information Processing;Environmental Information Processing;Human Diseases;Human Diseases;Human Diseases;Organismal Systems;Cellular Processes;Cellular Processes;Environmental Information Processing;Human Diseases;Environmental Information Processing;Environmental Information Processing;Human Diseases;Human Diseases;Cellula…	Cancers;Infectious diseases;Infectious diseases;Cancers;Signal transduction;Signal transduction;Infectious diseases;Cancers;Cancers;Endocrine system;Cell growth and death;Cell growth and death;Signal transduction;Cancers;Signal transduction;Signal transduction;Infectious diseases;Cancers;Cellular community - eukaryotes;Cancers;Infectious diseases;Cancers;Signal transduction;Cancers;Cancers;Signal…	ko05200//Pathways in cancer;ko05166//HTLV-I infection;ko05169//Epstein-Barr virus infection;ko05205//Proteoglycans in cancer;ko04151//PI3K-Akt signaling pathway;ko04010//MAPK signaling pathway;ko05163//Human cytomegalovirus infection;ko05202//Transcriptional misregulation in cancers;ko05225//Hepatocellular carcinoma;ko04919//Thyroid hormone signaling pathway;ko04110//Cell cycle;ko04218//Cellular …	K04377;K04377;K04377;K04377;K04377;K04377;K04377;K04377;K04377;K04377;K04377;K04377;K04377;K04377;K04377;K04377;K04377;K04377;K04377;K04377;K04377;K04377;K04377;K04377;K04377;K04377;K04377;K04377;K04377;K04377;K04377;K04377	GO:0005634//nucleus;GO:0005737//cytoplasm;GO:0032991//macromolecular complex	GO:0000981//RNA polymerase II transcription factor activity, sequence-specific DNA binding;GO:0003677//DNA binding;GO:0003700//transcription factor activity, sequence-specific DNA binding;GO:0043565//sequence-specific DNA binding;GO:0046983//protein dimerization activity;GO:1990381//ubiquitin-specific protease binding	GO:0006355//regulation of transcription, DNA-templated;GO:0006359//regulation of transcription from RNA polymerase III promoter;GO:0006360//transcription from RNA polymerase I promoter;GO:0008283//cell proliferation;GO:0008286//insulin receptor signaling pathway;GO:0009792//embryo development ending in birth or egg hatching;GO:0009880//embryonic pattern specification;GO:0010506//regulation of aut…
6	BMSK0006208	SNU13	1.33118	0.950813	1.74644	1.08759	1.65145	5.41926	10.82	0.926289	1.85746	1.93781	4.459	1.73785	1.86226	0.95106	7.47702	1.71596	0.961565	3.52902	2.8712	1.59399	cleavage and polyadenylation specific factor 4	Human Diseases;Genetic Information Processing	Infectious diseases;Translation	ko05164//Influenza A;ko03015//mRNA surveillance pathway	K14404;K14404	GO:0001651//dense fibrillar component;GO:0005634//nucleus;GO:0005690//U4atac snRNP;GO:0031428//box C/D snoRNP complex;GO:0032040//small-subunit processome;GO:0046540//U4/U6 x U5 tri-snRNP complex;GO:0071005//U2-type precatalytic spliceosome	GO:0003723//RNA binding;GO:0030621//U4 snRNA binding;GO:0030622//U4atac snRNA binding;GO:0034511//U3 snoRNA binding;GO:0034512//box C/D snoRNA binding;GO:0051117//ATPase binding	GO:0000398//mRNA splicing, via spliceosome;GO:0000470//maturation of LSU-rRNA;GO:0000492//box C/D snoRNP assembly;GO:0007338//single fertilization
6	BMSK0014249	nip7	0.52591	0.257312	0.486836	0.373125	0.744446	1.22707	3.05191	0.441787	0.655626	0.119646	1.16091	0.254641	0.592808	0.317079	1.81524	0.732926	0.450037	0.383962	0.561092	0.748189	XP 004923132.1 60S ribosome subunit biogenesis protein NIP7 homolog	-	-	-	-	GO:0005730//nucleolus;GO:0030687//preribosome, large subunit precursor	GO:0003723//RNA binding	GO:0042255//ribosome assembly;GO:0042273//ribosomal large subunit biogenesis
6	BMSK0000891	BMSK0000891	1.10245	0.783913	1.91249	1.33983	1.17247	2.98235	8.23134	0.824006	1.6115	1.28039	3.01919	1.46888	1.50795	1.0794	4.98101	1.16401	1.02305	2.25011	0.751076	1.72324	nucleolin	-	-	-	-	-	-	-
7	BMSK0010120	Ctsb	25.0628	0.0884274	0.94547	0.10941	17.2257	1.33199	1.99392	54.752	7.76356	0.106058	6.81069	0.136709	2.57057	0.0645203	0.919899	4.38491	3.46875	2.51816	0.251705	0.331084	cathepsin B precursor	Cellular Processes;Cellular Processes;Cellular Processes;Organismal Systems;Organismal Systems;Organismal Systems	Transport and catabolism;Transport and catabolism;Cell growth and death;Immune system;Endocrine system;Immune system	ko04142//Lysosome;ko04140//Autophagy - animal;ko04210//Apoptosis;ko04621//NOD-like receptor signaling pathway;ko04924//Renin secretion;ko04612//Antigen processing and presentation	K01363;K01363;K01363;K01363;K01363;K01363	GO:0005576//extracellular region;GO:0005615//extracellular space;GO:0005737//cytoplasm;GO:0005739//mitochondrion;GO:0005764//lysosome;GO:0009897//external side of plasma membrane;GO:0009986//cell surface;GO:0016324//apical plasma membrane;GO:0042383//sarcolemma;GO:0042470//melanosome	GO:0004175//endopeptidase activity;GO:0004197//cysteine-type endopeptidase activity;GO:0030984//kininogen binding;GO:0042277//peptide binding;GO:0043621//protein self-association;GO:0044877//macromolecular complex binding	GO:0006508//proteolysis;GO:0006914//autophagy;GO:0007283//spermatogenesis;GO:0007519//skeletal muscle tissue development;GO:0009611//response to wounding;GO:0009612//response to mechanical stimulus;GO:0009749//response to glucose;GO:0014070//response to organic cyclic compound;GO:0014075//response to amine;GO:0034097//response to cytokine;GO:0043434//response to peptide hormone;GO:0045471//respon…
7	BMSK0001921	BMSK0001921	0.685965	0.0224942	0.0577532	0.148882	1.97932	0.0320045	0.0837556	2.56114	0.344166	0	0.23714	0.131136	0.118871	0.166985	0.259923	0.306256	0.0837371	0.434559	0	0.0746616	uncharacterized protein LOC101739791 isoform X3	-	-	-	-	-	-	-
7	BMSK0011976	SLC39A3	3.50046	0.0479436	0.11317	0.0456159	2.70104	0.148079	0.685034	7.44668	1.18251	0.00747165	2.20489	0	0.268021	0.0226297	0.347208	1.07504	0.595625	0.656422	0	0.107388	zinc transporter ZIP3 [Amyelois transitella]	-	-	-	-	GO:0005886//plasma membrane;GO:0016021//integral component of membrane	GO:0005385//zinc ion transmembrane transporter activity	GO:0071577//zinc II ion transmembrane transport
7	BMSK0012983	BMSK0012983	0.743218	0.0471694	0.0936991	0.137969	0.62562	0.0293613	0.105861	1.61957	0.211038	0	0.200637	0.0344415	0.0389874	0.111654	0.0254464	0.225121	0.0269345	0.290653	0	0.193287	XP 021202413.1 inducible metalloproteinase inhibitor protein-like isoform X1	-	-	-	-	-	-	-
7	BMSK0003260	NLGN1	123.732	1.1986	4.59626	0.978999	101.841	3.45933	21.9224	239.292	33.7365	0.878249	72.2622	1.01916	9.43401	0.823925	4.65345	21.7741	7.0777	24.1204	1.59673	1.91629	carboxylesterase clade H, member 1 precursor	-	-	-	-	GO:0005794//Golgi apparatus;GO:0005886//plasma membrane;GO:0005887//integral component of plasma membrane;GO:0009897//external side of plasma membrane;GO:0009986//cell surface;GO:0014069//postsynaptic density;GO:0017146//NMDA selective glutamate receptor complex;GO:0030054//cell junction;GO:0030425//dendrite;GO:0032433//filopodium tip;GO:0043197//dendritic spine;GO:0043198//dendritic shaft;GO:004…	GO:0001540//beta-amyloid binding;GO:0030165//PDZ domain binding;GO:0038023//signaling receptor activity;GO:0042043//neurexin family protein binding;GO:0046983//protein dimerization activity;GO:0050839//cell adhesion molecule binding;GO:0097110//scaffold protein binding	GO:0002087//regulation of respiratory gaseous exchange by neurological system process;GO:0006605//protein targeting;GO:0007157//heterophilic cell-cell adhesion via plasma membrane cell adhesion molecules;GO:0007158//neuron cell-cell adhesion;GO:0007399//nervous system development;GO:0007416//synapse assembly;GO:0010841//positive regulation of circadian sleep/wake cycle, wakefulness;GO:0016080//sy…
8	BMSK0013762	21G1	3.43444	0.0551029	0.445954	0.0708602	2.21447	9.39013	0.672939	6.57419	14.6614	0.0562553	1.07544	0.344486	19.9599	0.0129722	0.970977	1.3478	24.1488	1.21178	0	0.959564	AFC87814.1 30K protein 16	-	-	-	-	GO:0005576//extracellular region	-	-
8	BMSK0014159	21G1	9.59319	0.19795	1.49953	0.180928	6.67088	27.6732	2.26108	18.8875	43.8021	0.117212	3.10508	1.18758	66.4926	0.112966	2.56959	3.5999	59.4608	3.19777	0	2.43271	AFC87819.1 30K protein 21	-	-	-	-	GO:0005576//extracellular region	-	-
8	BMSK0003871	hyi	19.5732	0.669081	3.26207	0.687546	13.6447	69.0001	5.30707	37.8872	91.1369	0.317385	6.95104	2.57079	134.713	0.485331	5.75175	9.31493	190.066	7.29069	0	6.92	hydroxypyruvate isomerase	Metabolism;Metabolism	Global and overview maps;Carbohydrate metabolism	ko01100//Metabolic pathways;ko00630//Glyoxylate and dicarboxylate metabolism	K01816;K01816	-	GO:0008903//hydroxypyruvate isomerase activity;GO:0016857//racemase and epimerase activity, acting on carbohydrates and derivatives	-
8	BMSK0014158	19G1	3.32702	0.0378189	0.539838	0.0527534	2.35506	11.1729	0.767777	6.24906	14.4158	0.0287049	1.09147	0.341246	22.1128	0.0272243	0.943067	1.54074	25.5195	1.31993	0	0.921783	XP 004926353.1 microvitellogenin	-	-	-	-	GO:0005576//extracellular region	-	-
8	BMSK0012226	BMSK0012226	3.89188	0.0294526	0.121886	0.146586	2.70604	0.170212	0.573227	7.18573	6.52324	0.0602576	1.38229	0.0161787	0.616139	0	0.169393	0.788823	0.412547	4.3657	0.124513	0.0474609	XP 012548782.2 uncharacterized protein LOC101743414	-	-	-	-	-	-	-
9	BMSK0011246	BMSK0011246	0.00691257	1.30658	1.78272	1.88092	0.0108135	0.00949549	0.0926212	0.00558912	0	10.9252	0.00750315	3.89418	0	2.11343	0.00515321	0.0148723	0	0	6.25556	0	actin cytoskeleton-regulatory complex protein PAN1	-	-	-	-	-	-	-
9	BMSK0003040	BMSK0003040	0.0028384	1.66955	2.0219	2.13119	0.00239555	0.0251484	0.0589089	0.0145277	0	11.1692	0.0011048	4.05611	0	2.22957	0.00827866	0.0564983	0	0	6.10147	0.947907	actin cytoskeleton-regulatory complex protein PAN1	-	-	-	-	-	-	-
9	BMSK0002909	BMSK0002909	0.0135076	1.68819	1.744	1.95192	0.00148629	0.0613066	0.0567107	0.0054341	0.00492079	10.8403	0.0031892	4.44665	0	2.47596	0.00422561	0.0616875	0	0	2.66174	0.0933516	trypsin, alkaline C	Organismal Systems;Human Diseases;Environmental Information Processing;Organismal Systems	Digestive system;Infectious diseases;Signaling molecules and interaction;Digestive system	ko04972//Pancreatic secretion;ko05164//Influenza A;ko04080//Neuroactive ligand-receptor interaction;ko04974//Protein digestion and absorption	K01312;K01312;K01312;K01312	GO:0005615//extracellular space	GO:0004252//serine-type endopeptidase activity	-
9	BMSK0011661	BMSK0011661	0.00253042	1.8037	1.92903	4.01049	0.00311243	0.0310226	0.0955276	0.00421738	0	12.6429	0.00139177	3.61219	0.0280169	2.41684	0.00812135	0.0389887	0	0	4.27141	0	XP 004925329.1 uncharacterized protein LOC101738736	-	-	-	-	-	-	-
9	BMSK0010393	Jon99Cii	0.00542096	1.57748	1.82776	3.37981	0.0010413	0.033638	0.0178719	0.0463177	0	10.585	0.00232172	3.92898	0.0280169	2.32009	0.00399854	0.0455749	0	0	5.05136	1.25786	serine protease precursor	-	-	-	-	-	GO:0004252//serine-type endopeptidase activity	GO:0006508//proteolysis
10	BMSK0013794	BMSK0013794	0.00618877	0.010052	0.0453012	0.0242825	0.225608	0.00889468	0.0378339	0.043653	0.00925857	0.0513563	1.23851	0.232623	0.021645	0	0.0121643	0	0.00567424	0.0450872	0.265013	0.0644003	ABF51461.1 insulin-related peptide binding protein	-	-	-	-	-	-	-
10	BMSK0001262	BMSK0001262	0.0297953	0	0	0.0132348	0.0707827	0.00856509	0.0210565	0.00722101	0.0346312	0	0.351834	0.0555143	0	0.018184	0.00757084	0.0119317	0.00501225	0.115814	0	0	uncharacterized protein LOC106126609 [Papilio xuthus]	-	-	-	-	-	-	-
10	BMSK0015401	CECB1,CECB2	2.15171	0.08557	0.130888	0.0805699	4.04325	0.170298	1.07187	2.93855	0.730227	0.0121268	8.94165	0.092937	0.636433	0.286353	0.547713	1.81767	0.257372	6.1814	0	0.398645	Cecropin family	Organismal Systems	Immune system	ko04624//Toll and Imd signaling pathway	K20696	GO:0005576//extracellular region	-	GO:0019731//antibacterial humoral response;GO:0045087//innate immune response
10	BMSK0005248	BMSK0005248	0.374514	0.0522162	0.0410718	0.0171064	0.46175	0.0413898	0.284798	0.777124	0.277205	0.0816085	1.37962	0	0.0998611	0.0154105	0.143486	0.0593379	0.0200168	0.507904	0.106844	0.00901957	-	-	-	-	-	-	-	-
10	BMSK0005114	alpha-Man-Ia	0.0262758	0.0755289	0.0543763	0.169389	0.0840208	0.00886859	0.102326	0.0649584	0.0849933	0.101942	0.430577	0.0239063	0	0.0931976	0.0921234	0.0078482	0	0.133466	0	0	mannosyl-oligosaccharide alpha-1,2-mannosidase isoform A isoform X2	Metabolism;Genetic Information Processing;Metabolism	Global and overview maps;Folding, sorting and degradation;Glycan biosynthesis and metabolism	ko01100//Metabolic pathways;ko04141//Protein processing in endoplasmic reticulum;ko00510//N-Glycan biosynthesis	K01230;K01230;K01230	GO:0000139//Golgi membrane;GO:0005783//endoplasmic reticulum;GO:0012505//endomembrane system;GO:0016021//integral component of membrane	GO:0004571//mannosyl-oligosaccharide 1,2-alpha-mannosidase activity;GO:0005509//calcium ion binding	GO:0006486//protein glycosylation;GO:0006491//N-glycan processing;GO:0008340//determination of adult lifespan;GO:0035010//encapsulation of foreign target;GO:0072347//response to anesthetic
11	BMSK0012268	BMSK0012268	0.0445026	0.521983	0.76781	0.81807	0.0234269	0.0206142	0.0137114	0.0615711	0.0896009	1.35614	0.00404839	18.0305	0.0915255	1.33551	0.012195	0.0685771	0.0102698	0	1.14439	0	ABF51401.1 tropomyosin 1	Organismal Systems;Human Diseases;Human Diseases;Organismal Systems;Human Diseases	Circulatory system;Cancers;Cardiovascular diseases;Circulatory system;Cardiovascular diseases	ko04261//Adrenergic signaling in cardiomyocytes;ko05206//MicroRNAs in cancer;ko05414//Dilated cardiomyopathy (DCM);ko04260//Cardiac muscle contraction;ko05410//Hypertrophic cardiomyopathy (HCM)	K10373;K10373;K10373;K10373;K10373	-	-	-
11	BMSK0007799	BMSK0007799	0.0475405	0.67016	1.24343	1.10446	0.031222	0.0130483	0.0471439	0.0817166	0.150428	1.95907	0.0131139	25.1461	0.0669319	1.87634	0.0152344	0.127262	0.0699336	0.0593099	2.25444	0.195935	troponin I transcript variant C [Bombyx mandarina]	-	-	-	-	-	-	-
11	BMSK0003384	Mlc1	0.0436107	0.707921	0.961941	0.892229	0.0333146	0.00533855	0.0253751	0.0967394	0.0862074	1.09866	0.0103444	17.4069	0.0956374	1.40656	0.0211174	0.0550591	0.0428962	0.0513429	1.24616	0.208333	myosin light chain alkali	-	-	-	-	GO:0005859//muscle myosin complex	GO:0005509//calcium ion binding	GO:0007498//mesoderm development
11	BMSK0005642	TpnC73F	0.0616886	0.861502	1.31974	1.36595	0.0382301	0.00397336	0.0478523	0.101596	0.172984	1.54871	0.0154556	23.2662	0.160677	1.94826	0.0112069	0.105659	0	0	0.388768	0.218965	troponin C isoform X1	-	-	-	-	-	GO:0005509//calcium ion binding	GO:0019722//calcium-mediated signaling
11	BMSK0015743	BMSK0015743	0.271822	4.34075	5.74405	5.39128	0.256856	0.0755705	0.16719	0.409839	0.405436	7.94706	0.0625534	99.031	0.389098	8.51632	0.0497294	0.395193	0.0303403	0.0173782	12.7205	2.0069	actin, partial [Zygaena filipendulae]	Organismal Systems;Human Diseases;Environmental Information Processing;Cellular Processes;Cellular Processes;Cellular Processes;Human Diseases;Cellular Processes;Organismal Systems;Human Diseases;Organismal Systems;Environmental Information Processing;Organismal Systems;Environmental Information Processing;Human Diseases;Human Diseases;Organismal Systems;Human Diseases;Cellular Processes;Cellular…	Environmental adaptation;Cancers;Signal transduction;Cell motility;Cellular community - eukaryotes;Cellular community - eukaryotes;Infectious diseases;Transport and catabolism;Endocrine system;Cancers;Endocrine system;Signal transduction;Immune system;Signal transduction;Cardiovascular diseases;Cardiovascular diseases;Digestive system;Infectious diseases;Cell growth and death;Cellular community -…	ko04714//Thermogenesis;ko05205//Proteoglycans in cancer;ko04015//Rap1 signaling pathway;ko04810//Regulation of actin cytoskeleton;ko04510//Focal adhesion;ko04530//Tight junction;ko05164//Influenza A;ko04145//Phagosome;ko04921//Oxytocin signaling pathway;ko05225//Hepatocellular carcinoma;ko04919//Thyroid hormone signaling pathway;ko04390//Hippo signaling pathway;ko04611//Platelet activation;ko0439…	K05692;K05692;K05692;K05692;K05692;K05692;K05692;K05692;K05692;K05692;K05692;K05692;K05692;K05692;K05692;K05692;K05692;K05692;K05692;K05692;K05692;K05692;K05692;K05692;K05692;K05692;K05692;K05692;K05692	GO:0005737//cytoplasm;GO:0005856//cytoskeleton	GO:0005524//ATP binding	-
12	BMSK0002107	MKX	0.574121	0.0236048	0.16841	0.0297771	0.431824	0.499459	0.117007	1.04198	2.46929	0	0.238018	0.0140532	34.2729	0	0.210113	0.230752	2.3554	0.140153	0	0.181038	homeobox protein Mohawk isoform X1	-	-	-	-	GO:0005634//nucleus	GO:0000981//RNA polymerase II transcription factor activity, sequence-specific DNA binding;GO:0043565//sequence-specific DNA binding	GO:0007517//muscle organ development
12	BMSK0002756	CFAP57	0.193776	0.070765	0.130993	0.0558391	0.167691	0.184849	0.0687273	0.399227	0.927294	0.0234207	0.089241	0.0271956	12.6977	0.143885	0.0828102	0.160719	0.604916	0.107026	0	0.0718049	cilia- and flagella-associated protein 57 isoform X2 [Amyelois transitella]	-	-	-	-	-	-	GO:0060285//cilium-dependent cell motility
12	BMSK0013258	IAP	0.138162	0.0124944	0.0390667	0.00613561	0.121462	0.181812	0.095876	0.255559	0.598685	0.0395486	0.0691627	0.0641684	3.31002	0.0333656	0.0521258	0.0835206	0.539001	0.274941	0	0.158518	inhibitor of apoptosis protein isoform X1	Human Diseases;Genetic Information Processing;Human Diseases;Human Diseases;Cellular Processes	Cancers;Folding, sorting and degradation;Infectious diseases;Cancers;Cell growth and death	ko05200//Pathways in cancer;ko04120//Ubiquitin mediated proteolysis;ko05145//Toxoplasmosis;ko05222//Small cell lung cancer;ko04215//Apoptosis - multiple species	K16061;K16061;K16061;K16061;K16061	-	GO:0046872//metal ion binding	-
12	BMSK0009087	BMSK0009087	0.244042	0.00401455	0.0576586	0.0355183	0.21057	1.10376	0.297681	0.500103	1.35149	0	0.0855494	0.0147754	8.17236	0.0291018	0.163019	0.387761	3.01929	0.27089	0	0.156489	-	-	-	-	-	-	-	-
12	BMSK0013854	Trx-2	0.243399	0.123621	0.117921	0.0276843	0.143509	0.292563	0.116192	0.28134	0.575484	0.030025	0.121321	0.265204	5.20695	0.150377	0.281145	0.270682	0.703671	0.242503	0.298873	0.188842	ABJ97191.1 thioredoxin-like protein	Human Diseases;Organismal Systems	Cardiovascular diseases;Immune system	ko05418//Fluid shear stress and atherosclerosis;ko04621//NOD-like receptor signaling pathway	K03671;K03671	GO:0005623//cell	GO:0015035//protein disulfide oxidoreductase activity	GO:0006662//glycerol ether metabolic process;GO:0045454//cell redox homeostasis
13	BMSK0008198	BMSK0008198	0.0140391	0.387942	0.326836	0.334624	0.00672845	0.011637	0.0301904	0.00847407	0.0126943	0.375035	0.00577337	0.735388	0.0218549	16.1257	0.0201722	0.0480005	0	0.0424412	0	0	-	-	-	-	-	-	-	-
13	BMSK0005030	BMSK0005030	0.00406793	0.553728	0.426493	0.597972	0.00237789	0.00466704	0.0138992	0	0	0.510033	0.0128928	0.632428	0	10.7038	0.0106604	0.0336345	0.0093237	0.0577891	0.715415	0	-	-	-	-	-	-	-	-
13	BMSK0008870	BMSK0008870	0.0133909	6.95595	4.41286	3.22114	0.0162867	0.0490396	0.363513	0	0	5.70939	0.0213024	5.96279	0	47.1289	0.0236258	0.279883	0	0.0242252	3.21633	0.275512	-	-	-	-	-	-	-	-
13	BMSK0009992	BMSK0009992	0.243676	14.5194	12.8106	8.33075	0.223241	0.673183	0.551115	0.153627	0.167952	9.19946	0.154639	20.7284	0.10146	110.88	0.196668	0.647912	0.0222992	0.582234	67.2223	0.443809	-	-	-	-	-	-	-	-
13	BMSK0012552	BMSK0012552	0.239893	6.63168	5.13745	4.30895	0.167191	0.263485	0.876672	0.0429575	0.0271699	5.69656	0.124629	5.45666	0.0499131	40.5	0.17293	0.317783	0.00993886	0.316751	2.23049	0.120465	-	-	-	-	-	-	-	-
14	BMSK0013803	BMSK0013803	0.000950568	0	0	0	0.000713114	0.00262964	0.0043295	0.00262467	0	0	0.00591254	0	0	0	1.23194	0.00698876	0.00317656	0.0244792	0	0.0367552	XP 004923731.1 ommochrome-binding protein	-	-	-	-	-	-	-
14	BMSK0012809	BMSK0012809	0.120757	0.16749	0.247718	0.214619	0.106944	0.103116	0.0982383	0.183127	0.535773	0.242569	0.0782005	0.189366	0.259854	0.186541	28.3324	12.5026	0.277667	0.151097	1.16869	0.199552	ACT36278.1 antitrypsin isoform 3	-	-	-	-	GO:0005615//extracellular space	GO:0004867//serine-type endopeptidase inhibitor activity	-
14	BMSK0010812	BMSK0010812	0.0144739	0.0111219	0.0119129	0	0.0172355	0.00645059	0.0504811	0.0185388	0.0529654	0.0361235	0.0306861	0	0.0671952	0	1.4278	1.02039	0.00600263	0.0342914	0	0.0237217	insulin-like peptide receptor [Papilio polytes]	Human Diseases;Cellular Processes;Human Diseases;Environmental Information Processing;Environmental Information Processing;Environmental Information Processing;Environmental Information Processing;Environmental Information Processing;Cellular Processes;Environmental Information Processing;Cellular Processes;Human Diseases;Cellular Processes;Human Diseases;Organismal Systems;Environmental Informat…	Cancers;Transport and catabolism;Cancers;Signal transduction;Signal transduction;Signal transduction;Signal transduction;Signal transduction;Transport and catabolism;Signal transduction;Cellular community - eukaryotes;Cancers;Cell growth and death;Cancers;Aging;Signal transduction;Aging;Signal transduction;Endocrine system;Cancers;Cellular community - eukaryotes;Cellular community - eukaryotes;Ca…	ko05200//Pathways in cancer;ko04144//Endocytosis;ko05205//Proteoglycans in cancer;ko04151//PI3K-Akt signaling pathway;ko04010//MAPK signaling pathway;ko04014//Ras signaling pathway;ko04015//Rap1 signaling pathway;ko04150//mTOR signaling pathway;ko04140//Autophagy - animal;ko04152//AMPK signaling pathway;ko04510//Focal adhesion;ko05202//Transcriptional misregulation in cancers;ko04114//Oocyte meio…	K05087;K05087;K05087;K05087;K05087;K05087;K05087;K05087;K05087;K05087;K05087;K05087;K05087;K05087;K05087;K05087;K05087;K05087;K05087;K05087;K05087;K05087;K05087;K05087;K05087;K05087;K05087;K05087;K05087	GO:0016021//integral component of membrane	GO:0004714//transmembrane receptor protein tyrosine kinase activity;GO:0005524//ATP binding;GO:0043548//phosphatidylinositol 3-kinase binding;GO:0043560//insulin receptor substrate binding;GO:0046872//metal ion binding	GO:0007169//transmembrane receptor protein tyrosine kinase signaling pathway;GO:0046777//protein autophosphorylation
14	BMSK0005347	Itga1	0.00717826	0	0.00108205	0	0.000367871	0.0017869	0.00580726	0	0.0310823	0	0.00156667	0	0.0315951	0	0.4464	0.441499	0.00348562	0	0	0.00735105	integrin alpha-IIb-like precursor	Human Diseases;Human Diseases;Human Diseases;Environmental Information Processing;Cellular Processes;Cellular Processes;Human Diseases;Cellular Processes;Organismal Systems;Human Diseases;Human Diseases;Human Diseases;Human Diseases;Human Diseases;Environmental Information Processing;Environmental Information Processing	Cancers;Infectious diseases;Cancers;Signal transduction;Cell motility;Cellular community - eukaryotes;Infectious diseases;Transport and catabolism;Endocrine system;Cardiovascular diseases;Cardiovascular diseases;Cardiovascular diseases;Cancers;Cardiovascular diseases;Signaling molecules and interaction;Signaling molecules and interaction	ko05200//Pathways in cancer;ko05165//Human papillomavirus infection;ko05205//Proteoglycans in cancer;ko04151//PI3K-Akt signaling pathway;ko04810//Regulation of actin cytoskeleton;ko04510//Focal adhesion;ko05163//Human cytomegalovirus infection;ko04145//Phagosome;ko04919//Thyroid hormone signaling pathway;ko05418//Fluid shear stress and atherosclerosis;ko05414//Dilated cardiomyopathy (DCM);ko05410…	K06487;K06487;K06487;K06487;K06487;K06487;K06487;K06487;K06487;K06487;K06487;K06487;K06487;K06487;K06487;K06487	GO:0001669//acrosomal vesicle;GO:0005925//focal adhesion;GO:0009897//external side of plasma membrane;GO:0016020//membrane;GO:0034665//integrin alpha1-beta1 complex;GO:0043005//neuron projection;GO:0043204//perikaryon;GO:0045121//membrane raft;GO:0045178//basal part of cell	GO:0005102//receptor binding;GO:0005518//collagen binding;GO:0019903//protein phosphatase binding;GO:0046872//metal ion binding;GO:0098639//collagen binding involved in cell-matrix adhesion	GO:0000187//activation of MAPK activity;GO:0007229//integrin-mediated signaling pathway;GO:0008285//negative regulation of cell proliferation;GO:0030593//neutrophil chemotaxis;GO:0032516//positive regulation of phosphoprotein phosphatase activity;GO:0042059//negative regulation of epidermal growth factor receptor signaling pathway;GO:0042311//vasodilation;GO:0043525//positive regulation of neuron…
14	BMSK0013701	BMSK0013701	0.00217295	0.0102119	0.00751666	0	0.0007304	0.00121343	0.00155936	0.00538947	0.00452357	0.0134466	0	0.035461	0	0.0124434	0.518315	0.503472	0	0.0244792	0	0	XP 012545663.2 uncharacterized protein LOC101747033	-	-	-	-	GO:0005777//peroxisome;GO:0012505//endomembrane system;GO:0016021//integral component of membrane	GO:0080019//fatty-acyl-CoA reductase (alcohol-forming) activity	GO:0006629//lipid metabolic process;GO:0010025//wax biosynthetic process;GO:0035336//long-chain fatty-acyl-CoA metabolic process
15	BMSK0010425	BMSK0010425	0	0	0	0	0	0	0	0	0	0	0.00106988	0	0	0	0	0.431851	0	0	0	0.0134174	lectin 5 precursor	-	-	-	-	-	-	-
15	BMSK0012020	Klkb1	0.00427351	0	0.0238537	0	0.00165272	0.00313052	0.00973496	0.00538154	0.00984727	0.013279	0.0029651	0	0.0134443	0	0.0767248	2.8037	0	0	0	0	serine protease snake-like	Organismal Systems	Immune system	ko04624//Toll and Imd signaling pathway	K20675	GO:0005615//extracellular space	GO:0004252//serine-type endopeptidase activity	GO:0006954//inflammatory response;GO:0007597//blood coagulation, intrinsic pathway;GO:0042730//fibrinolysis;GO:0097421//liver regeneration
15	BMSK0013971	PPAF2	0.0238822	0.0165654	0.191637	0.0398225	0.0155874	0.0145948	0.0206775	0.0300674	0.0500334	0.0503607	0.00977119	0.0757821	0.0126003	0.0774312	0.794738	13.4421	0	0.0603504	0	0	clip domain serine protease 11 precursor	-	-	-	-	GO:0005576//extracellular region	GO:0004252//serine-type endopeptidase activity;GO:0046872//metal ion binding	GO:0045087//innate immune response
15	BMSK0006713	BMSK0006713	0.0160806	0.0806901	0.0727506	0.0879775	0.0226914	0.0450787	0.0262848	0.016359	0.234858	0.103787	0.0149007	0.118725	0.112814	0.152288	0.102401	10.8207	0.248669	0	0	0.0105053	ABJ09465.1 immune-related protein	-	-	-	-	GO:0005576//extracellular region	-	GO:0042742//defense response to bacterium;GO:0042832//defense response to protozoan;GO:0045087//innate immune response
15	BMSK0015665	BMSK0015665	0.135298	0.0593537	0.193358	0.15467	0.0588889	0.0308914	0.0462333	0.111649	0.0951019	0.0761339	0.0108448	0.110452	0.0584857	0.329632	1.21757	20.4784	0.00916771	0.305315	0.283881	0.0332212	KWMTBOMO16085	-	-	-	-	-	-	-
16	BMSK0003004	CRYAB	0.253022	0.0123087	0.0515088	0.00670253	0.181182	2.23431	0.0799616	0.49394	1.15528	0	0.0749092	0.0357221	3.23332	0.0167804	0.0595983	0.237549	20.0014	0.229017	0	0.736421	alpha-crystallin B chain-like precursor	-	-	-	-	GO:0005634//nucleus;GO:0005737//cytoplasm;GO:0032991//macromolecular complex	GO:0005212//structural constituent of eye lens;GO:0042803//protein homodimerization activity;GO:0046872//metal ion binding	GO:0045892//negative regulation of transcription, DNA-templated
16	BMSK0015767	SERPINE2	0.186004	0.0313542	0.0683273	0.0379365	0.190401	1.37584	1.23406	0.315152	0.690109	0.0680888	0.415857	0.0149414	0.925816	0.155304	0.540552	0.105114	13.7309	0.0789924	0.508518	0.0431102	ACG61172.1 serpin-7	-	-	-	-	GO:0005576//extracellular region;GO:0005615//extracellular space;GO:0005829//cytosol;GO:0031091//platelet alpha granule;GO:0031232//extrinsic component of external side of plasma membrane;GO:0031594//neuromuscular junction;GO:1903561//extracellular vesicle	GO:0004867//serine-type endopeptidase inhibitor activity;GO:0005102//receptor binding;GO:0005539//glycosaminoglycan binding;GO:0008201//heparin binding	GO:0007596//blood coagulation;GO:0008285//negative regulation of cell proliferation;GO:0010757//negative regulation of plasminogen activation;GO:0010766//negative regulation of sodium ion transport;GO:0010951//negative regulation of endopeptidase activity;GO:0010955//negative regulation of protein processing;GO:0014067//negative regulation of phosphatidylinositol 3-kinase signaling;GO:0021683//ce…
16	BMSK0012537	BMSK0012537	4.75539	0.336922	1.08015	0.373924	3.63597	31.2109	4.13111	9.28328	18.8693	0.431684	2.12304	0.815833	49.7211	0.263452	2.39749	10.2058	204.955	1.38392	0.26224	2.28505	27 kDa glycoprotein precursor	-	-	-	-	GO:0005576//extracellular region	-	-
16	BMSK0011086	BMSK0011086	0.0100623	0	0	0	0.00511365	0.107224	0.00903773	0.00527867	0.0473404	0	0.00923751	0.0096888	0.197053	0.00904616	0.0016142	0.00473058	0.568983	0	0	0	carboxypeptidase B-like precursor	-	-	-	-	GO:0005615//extracellular space	GO:0004181//metallocarboxypeptidase activity;GO:0008270//zinc ion binding	GO:0006508//proteolysis
16	BMSK0015576	DHCR24	0.201677	0.0167689	0.0466905	0.0239319	0.134687	1.52033	0.210728	0.349563	0.8261	0.047289	0.0675217	0	3.02553	0	0.0964673	0.0947576	9.40366	0.0747974	0	0.0119055	delta(24)-sterol reductase-like isoform X1 [Amyelois transitella]	Metabolism;Metabolism	Global and overview maps;Lipid metabolism	ko01100//Metabolic pathways;ko00100//Steroid biosynthesis	K09828;K09828	GO:0000139//Golgi membrane;GO:0005634//nucleus;GO:0005783//endoplasmic reticulum;GO:0005789//endoplasmic reticulum membrane;GO:0016021//integral component of membrane	GO:0019899//enzyme binding;GO:0042605//peptide antigen binding;GO:0050614//delta24-sterol reductase activity;GO:0071949//FAD binding	GO:0006695//cholesterol biosynthetic process;GO:0006979//response to oxidative stress;GO:0009888//tissue development;GO:0043066//negative regulation of apoptotic process;GO:0043154//negative regulation of cysteine-type endopeptidase activity involved in apoptotic process;GO:0043588//skin development
17	BMSK0008573	BMSK0008573	0.625235	0.0093096	0.0361489	0	0.699666	0.0730086	0.16245	1.00739	0.395964	0.032789	0.443595	0.0700142	0.205059	0.0129722	0.157718	0.121364	0.0691764	1.69761	0	0.519464	beta-1,4-glucuronyltransferase 1	-	-	-	-	-	-	-
17	BMSK0014899	Ppn	11.5037	0.122795	0.497821	0.212698	9.54985	0.607211	1.53328	17.6187	8.58542	0.0841034	4.58956	0.0703762	1.28202	0.123834	0.475375	2.60886	0.603267	20.3168	0.20283	0.327834	papilin	-	-	-	-	GO:0005604//basement membrane	GO:0004867//serine-type endopeptidase inhibitor activity;GO:0005201//extracellular matrix structural constituent;GO:0008233//peptidase activity	GO:0007275//multicellular organism development;GO:0030198//extracellular matrix organization
17	BMSK0015401	CECB1,CECB2	2.15171	0.08557	0.130888	0.0805699	4.04325	0.170298	1.07187	2.93855	0.730227	0.0121268	8.94165	0.092937	0.636433	0.286353	0.547713	1.81767	0.257372	6.1814	0	0.398645	Cecropin family	Organismal Systems	Immune system	ko04624//Toll and Imd signaling pathway	K20696	GO:0005576//extracellular region	-	GO:0019731//antibacterial humoral response;GO:0045087//innate immune response
17	BMSK0005070	BMSK0005070	0.857798	0.197363	0.231543	0.328759	0.789679	0.321773	0.445242	0.711251	0.910071	0.19698	0.672345	0.112999	0.922937	0.128653	0.265402	0.570129	0.354905	2.02239	0.292398	0.0983455	nuclear factor NF-kappa-B p110 subunit isoform 1	Human Diseases;Human Diseases;Environmental Information Processing;Human Diseases;Human Diseases;Human Diseases;Human Diseases;Environmental Information Processing;Environmental Information Processing;Environmental Information Processing;Human Diseases;Human Diseases;Human Diseases;Cellular Processes;Human Diseases;Human Diseases;Human Diseases;Organismal Systems;Organismal Systems;Human Diseases…	Cancers;Infectious diseases;Signal transduction;Infectious diseases;Endocrine and metabolic diseases;Infectious diseases;Cancers;Signal transduction;Signal transduction;Signal transduction;Infectious diseases;Infectious diseases;Cancers;Cell growth and death;Endocrine and metabolic diseases;Infectious diseases;Cancers;Aging;Immune system;Cardiovascular diseases;Immune system;Signal transduction;E…	ko05200//Pathways in cancer;ko05165//Human papillomavirus infection;ko04024//cAMP signaling pathway;ko05166//HTLV-I infection;ko04932//Non-alcoholic fatty liver disease (NAFLD);ko05169//Epstein-Barr virus infection;ko05203//Viral carcinogenesis;ko04151//PI3K-Akt signaling pathway;ko04010//MAPK signaling pathway;ko04014//Ras signaling pathway;ko05163//Human cytomegalovirus infection;ko05164//Influ…	K02580;K02580;K02580;K02580;K02580;K02580;K02580;K02580;K02580;K02580;K02580;K02580;K02580;K02580;K02580;K02580;K02580;K02580;K02580;K02580;K02580;K02580;K02580;K02580;K02580;K02580;K02580;K02580;K02580;K02580;K02580;K02580;K02580;K02580;K02580;K02580;K02580;K02580;K02580;K02580;K02580;K02580;K02580;K02580;K02580;K02580;K02580;K02580;K02580;K02580;K02580;K02580;K02580;K02580;K02580;K02580;K02580;…	-	-	-
17	BMSK0010637	Tis11	4.22589	0.332938	0.424934	0.34736	4.26892	0.487186	1.57349	2.78391	3.15038	0.342284	3.34526	0.405879	1.27503	0.248197	2.3131	2.38252	0.808752	7.36767	1.02855	0.525227	XP 004928273.1 protein TIS11 isoform X1	Human Diseases;Human Diseases	Infectious diseases;Infectious diseases	ko05166//HTLV-I infection;ko05167//Kaposi sarcoma-associated herpesvirus infection	K15308;K15308	GO:0005634//nucleus;GO:0005829//cytosol	GO:0003677//DNA binding;GO:0003730//mRNA 3'-UTR binding;GO:0035925//mRNA 3'-UTR AU-rich region binding;GO:0046872//metal ion binding	GO:0010629//negative regulation of gene expression;GO:0016246//RNA interference;GO:0061158//3'-UTR-mediated mRNA destabilization;GO:1900153//positive regulation of nuclear-transcribed mRNA catabolic process, deadenylation-dependent decay
18	BMSK0002476	BMSK0002476	0	0.402069	0.196581	0.307152	0.00105374	0.0102766	0.134882	0	0	0.4116	0.0126634	0.855807	0	0.235826	0	0	0	0	34.0179	0	uncharacterized protein LOC106133480 [Amyelois transitella]	-	-	-	-	-	-	-
18	BMSK0013067	BMSK0013067	0.000852225	0.209576	0.102628	0.144077	0.00236688	0	0.00270454	0	0	0.19916	0	0.292711	0	0.300527	0	0.00281854	0	0	15.2932	0	XP 004925469.1 extensin	-	-	-	-	-	-	-
18	BMSK0003007	hsp-16.41	0.00176969	0.439497	0.253194	0.253765	0.00414047	0.0106254	0.0104198	0.0463177	0.0107143	0.239894	0.010764	0.949999	0	0.545791	0.0108647	1.81385	0.00290615	0	34.9095	0	small heat shock protein [Spodoptera litura]	Genetic Information Processing	Folding, sorting and degradation	ko04141//Protein processing in endoplasmic reticulum	K09541	-	-	-
18	BMSK0006514	BMSK0006514	0.00189269	2.70093	0.953363	1.04984	0.002893	0.000251947	0.0389408	0.0463177	0.020525	2.31654	0.00130756	3.52478	0	1.76725	0.00467136	0.018098	0	0	86.0024	0	neuropeptide-like precursor 4E	-	-	-	-	-	-	-
18	BMSK0014280	BMSK0014280	0.0610963	0.311458	0.219501	0.39552	0.0361149	0.00290764	0.00873964	0.0591585	0.0300954	0.442096	0.0145513	0.710623	0.0122395	0.412137	0.012198	0.355238	0	0.0577891	15.4514	0.0337594	uncharacterized protein LOC101744111	-	-	-	-	-	-	-
19	BMSK0012288	BMSK0012288	0.0638145	0.046595	0.0321264	0.00532589	0.0836247	0.042443	0.0222315	0.0984847	0.165005	0.0190772	0.0333921	0	0.138725	0	0.0295836	0.71226	0.0526029	0.0757672	0	589.273	XP 004929726.1 uncharacterized protein LOC101746808	-	-	-	-	-	-	-
19	BMSK0011592	Ndufb9	0	0	0	0	0.000674845	0.000308509	0.000662127	0	0	0	0	0	0	0	0	0	0	0	0	1.02502	DH dehydrogenase [ubiquinone] 1 beta subcomplex subunit 9-like [Amyelois transitella]	-	-	-	-	GO:0005739//mitochondrion;GO:0005743//mitochondrial inner membrane;GO:0005747//mitochondrial respiratory chain complex I	-	GO:0006120//mitochondrial electron transport, NADH to ubiquinone;GO:0032981//mitochondrial respiratory chain complex I assembly
19	BMSK0005696	CTSH	0.0627159	0.0150921	0.0157421	0.0845712	0.0624049	0.0216041	0.0191693	0.109054	0.243857	0.0123553	0.0361774	0	0.195452	0	0.0172928	0.213663	0.0894587	0	0	532.718	cathepsin L like protein precursor	-	-	-	-	GO:0005576//extracellular region;GO:0005615//extracellular space;GO:0005764//lysosome;GO:0005829//cytosol;GO:0034774//secretory granule lumen;GO:0036464//cytoplasmic ribonucleoprotein granule;GO:0043231//intracellular membrane-bounded organelle;GO:0070062//extracellular exosome;GO:0097208//alveolar lamellar body;GO:0097486//multivesicular body lumen;GO:1904724//tertiary granule lumen;GO:1904813//…	GO:0004175//endopeptidase activity;GO:0004177//aminopeptidase activity;GO:0004197//cysteine-type endopeptidase activity;GO:0004252//serine-type endopeptidase activity;GO:0008233//peptidase activity;GO:0008234//cysteine-type peptidase activity;GO:0008656//cysteine-type endopeptidase activator activity involved in apoptotic process;GO:0030108//HLA-A specific activating MHC class I receptor activity…	GO:0001656//metanephros development;GO:0001913//T cell mediated cytotoxicity;GO:0002250//adaptive immune response;GO:0002764//immune response-regulating signaling pathway;GO:0006508//proteolysis;GO:0008284//positive regulation of cell proliferation;GO:0010628//positive regulation of gene expression;GO:0010634//positive regulation of epithelial cell migration;GO:0010813//neuropeptide catabolic pro…
19	BMSK0000801	BMSK0000801	0	0	0	0	0.00115888	0.00028722	0.0013305	0	0	0	0	0	0	0.0315323	0	0.0200764	0	0	0	8.30889	chorion class CA protein ERA.2-like isoform X1	-	-	-	-	-	-	-
19	BMSK0012312	BMSK0012312	0.0025831	0	0	0	0	0.000953302	0.00113057	0	0	0	0	0.0129106	0	0	0	0	0	0	0.213689	5.03867	XP 004933632.1 collagenase	-	-	-	-	GO:0005576//extracellular region	GO:0004252//serine-type endopeptidase activity	GO:0030574//collagen catabolic process
