# Supplementary material for: Identification of Silkworm Hemocyte Subsets and Analysis of Their Response to Baculovirus Infection Based on Single-Cell RNA Sequencing
Source: Front Immunol. 2021 Apr 30;12:645359. doi: 10.3389/fimmu.2021.645359 (PMC8119652; doi:10.3389/fimmu.2021.645359)
Supplement: Supplementary file 5 — Statistics of virus-infected cells and expression of viral genes in the different clusters of the BmNPV-infected group. [file Table_5.xlsx]

## Sheet: Num of infected cells
Cluster	infected.BmNPV	non-infected.BmNPV
0	5	0
1	2303	0
2	1942	0
3	1737	0
4	3	0
5	35	0
6	111	0
7	3	0
8	5	0
9	1170	0
10	7	0
11	916	0
12	2	0
13	696	0
14	50	0
15	64	0
16	0	0
17	0	0
18	57	0
19	8	0

## Sheet: Expression of viral genes
Gene_ID	Gene_name	Cluster 0	Cluster 1	Cluster 2	Cluster 3	Cluster 4	Cluster 5	Cluster 6	Cluster 7	Cluster 8	Cluster 9	Cluster 10	Cluster 11	Cluster 12	Cluster 13	Cluster 14	Cluster 15	Cluster 18	Cluster 19
Bmnpvzhejianggp001	polhedrin	0	0	0	0	0	0	0	0	0	0	0	0	0	0	0	0	0	0
Bmnpvzhejianggp002	orf1629	26.0055	29.9808	33.8451	39.1581	27.0171	22.6991	38.7713	10.5932	29.753	31.2291	17.4075	32.2838	27.5395	32.8809	7.67515	17.329	28.1813	16.7929
Bmnpvzhejianggp003	pk1	40.7454	85.2511	68.395	80.2774	36.4362	43.5581	32.7419	37.5708	72.9383	87.6288	26.4306	94.4631	123.308	94.211	19.6767	30.2852	70.5361	70.2427
Bmnpvzhejianggp004	orf_4	8.04477	19.2972	11.9572	19.2129	8.45758	7.57742	9.44093	4.3573	17.346	16.2265	15.9266	12.332	32.8444	15.971	2.50558	4.43668	13.0663	17.7521
Bmnpvzhejianggp005	orf_5	150.992	197.969	209.117	291.116	235.096	114.102	178.418	150.393	227.409	200.902	118.733	181.019	177.767	183.625	52.7633	122.068	184.586	193.582
Bmnpvzhejianggp006	lef-1	0.846329	1.8173	1.702	3.3693	0.578858	1.67956	1.62671	0	2.59181	1.96261	1.35225	1.64117	1.69568	1.61786	0.31171	0.71196	1.05561	1.65405
Bmnpvzhejianggp007	egt	15.9835	19.834	17.5025	20.6082	11.8073	13.6889	11.2959	16.1352	19.4881	19.8756	14.208	21.6254	24.7883	19.6522	5.76269	11.7741	18.5506	12.2125
Bmnpvzhejianggp008	orf_7a	0	0.231882	0.240353	0.520952	0.351062	0.0977164	0.2653	0	1.16009	0.25787	0	0.257866	0	0.200811	0.0602516	0.131864	0.263652	0
Bmnpvzhejianggp009	bv/odv-e26	4.70925	1.88409	1.62714	2.94623	1.17146	1.10788	1.3619	0	2.69065	1.81545	2.94445	1.48262	2.47202	1.77025	0.369316	0.640755	1.18914	1.26224
Bmnpvzhejianggp010	orf_9	26.3798	52.7918	40.5395	49.7248	16.8893	24.0022	21.0395	22.9788	47.0062	48.2207	27.8055	51.8502	68.8623	55.6381	10.52	18.5909	42.2327	29.4982
Bmnpvzhejianggp011	orf_10	0.621027	1.39453	1.38296	1.81818	0.786248	1.64	2.70494	0	0.417406	1.34689	0.420236	1.48252	2.47202	1.38333	0.409701	0.62602	1.40248	1.12614
Bmnpvzhejianggp012	orf_11	101.221	96.8008	112.177	105.639	144.957	86.7224	103.481	103.39	105.656	106.98	70.1976	101.262	82.8363	109.876	31.6657	85.1441	108.609	117.847
Bmnpvzhejianggp013	arif-1	1.80821	2.12324	1.80928	2.87097	0.895772	1.71031	1.35813	0	1.9657	2.23174	0.569132	2.36889	2.82614	2.37641	0.476819	0.633729	1.72548	0.458043
Bmnpvzhejianggp014	pif-2	0	0.445443	0.376376	0.633025	0.113898	0.765547	0.354019	0	1.18043	0.393807	0	0.529066	1.13045	0.460895	0.0896532	0.145139	0.194233	0.681942
Bmnpvzhejianggp015	f	43.6796	60.4303	62.5443	73.5799	71.123	30.2559	55.4838	44.9914	57.5335	58.983	59.6968	60.6621	42.3035	60.6213	13.7403	31.4079	52.3831	31.967
Bmnpvzhejianggp016	pkip	76.1373	110.808	107.142	125.355	86.4442	84.3599	99.3888	79.4989	117.441	113.692	63.1002	114.226	137.234	110.233	29.0103	72.1896	95.5114	107.562
Bmnvpzhejianggp017	dbp	5.02008	5.11525	5.81751	5.65838	2.45453	11.263	17.7297	3.88954	1.22301	5.352	15.562	5.68622	3.60247	6.06116	2.63308	8.0556	3.38302	3.45739
Bmnpvzhejianggp018	orf_17	0.225301	1.30589	1.17502	1.68022	0.868286	0.472283	1.09561	0	1.582	1.23122	0.193291	1.17001	6.28559	1.18189	0.238103	0.326832	0.991323	0.391815
Bmnpvzheianggp019	iap1	7.40254	7.91131	7.80227	9.65609	6.78201	6.30151	7.71865	3.88954	4.29736	8.50749	4.06896	8.54866	6.63971	8.04779	1.93289	3.78406	6.27664	7.97526
Bmnpvzhejianggp020	lef-6	41.4786	62.1484	63.722	65.8898	69.1771	40.0015	68.0509	18.8401	48.5604	59.6354	46.6713	59.6214	65.5391	61.0693	17.8416	36.9923	58.8389	41.0115
Bmnpvzhejianggp021	orf_20	1.12651	2.62655	2.3409	2.70837	2.51783	3.01168	4.29549	0	3.13702	2.21982	3.86662	2.11146	1.90679	2.70069	0.717187	1.4814	2.37933	2.96572
Bmnpvzhejianggp022	orf_21	1.01675	2.07713	1.76716	3.24239	1.23747	2.05015	2.46537	0	4.02352	2.22512	0.672225	2.01814	4.52182	2.15146	0.48932	0.742485	1.92726	0.290147
Bmnpvzhejianggp023	bro-a	17.1539	22.6187	23.0778	23.6635	16.3827	24.3594	35.9932	10.5932	14.9806	23.5508	24.468	23.1319	22.1051	23.9017	9.01249	17.0275	21.7578	13.4508
Bmnpvzhejianggp024	sod	0.621027	0.494472	0.487705	0.59142	0.478703	0.259352	0.401351	0	0.834812	0.472657	0	0.502906	1.13045	0.535943	0.0896491	0.198197	1.05609	0.580295
Bmnpvzhejianggp025	fgf	23.0187	29.1141	29.5689	22.002	23.8995	17.6897	25.5441	30.5087	22.1185	28.4263	50.4119	33.6993	23.9438	32.9366	7.69363	17.0325	24.4874	22.2366
Bmnpvzhejianggp026	orf_25	1.37444	1.31863	1.02391	1.68126	0.895772	1.30129	0.938986	0	3.72745	1.27095	0.329313	1.24818	1.13045	1.2974	0.283487	0.535724	0.941996	0.725861
Bmnpvzhejianggp027	ubiquitin	85.4103	111.945	105.311	99.8802	98.9415	84.625	81.3657	52.0536	91.4148	107.959	53.8658	116.063	98.8125	124.644	31.3568	71.7254	85.9866	86.2478
Bmnpvzhejianggp028	39k	425.754	568.276	566.458	761.297	678.442	442.81	485.208	452.884	600.504	570.616	416.342	534.085	520.533	577.491	147.799	324.315	495.276	358.872
Bmnpvzhejianggp029	lef-11	18.0989	18.3022	18.9176	29.4114	24.0303	13.5411	18.8563	11.3101	23.9182	18.8566	12.0642	17.0614	12.5712	18.9389	4.64062	10.4397	15.9487	10.9636
Bmnpvzhejianggp030	bv-e31	0	0.948153	0.8656	1.32533	0.861624	1.23103	1.40924	0	1.15123	0.94837	1.20405	1.03173	1.90679	1.05172	0.193608	0.36537	0.84896	0
Bmnpvzhejianggp031	p43	0.885083	0.818658	0.698183	1.00693	0.355436	0.63937	2.05875	0	0.805362	0.797893	0.626402	0.77257	3.81358	0.87112	0.23249	0.400741	0.576978	0.18848
Bmnpvzhejianggp032	p47	1.50611	0.423743	0.315137	0.554847	0.341693	0.232603	0.562885	0	0.208703	0.367424	0	0.341188	0	0.478077	0.138887	0.0890839	0.447235	0
Bmnpvzhejianggp033	lef-12	0	0.386599	0.37785	0.671613	0.227796	0.213883	0.276932	0	0.208703	0.507899	0.12528	0.391776	1.34156	0.390872	0.0511718	0.113386	0.183593	0
Bmnpvzhejianggp034	gta	2.44607	8.00604	7.24021	9.78132	5.50873	4.66613	8.23977	7.88837	7.84481	8.61733	3.9121	8.83905	4.94403	8.01658	2.0914	3.1697	7.56324	3.96946
Bmnpvzhejianggp035	orf_34	0.489356	0.117174	0.107327	0.185034	0	0.356789	0.0981532	0	0.834812	0.110857	0.068011	0.13658	0.565227	0.126003	0	0.0358346	0.0163931	0
Bmnpvzhejianggp036	orf_35	1.24205	2.77462	2.61117	3.6299	2.54802	2.38575	2.59763	0	2.17416	3.24693	3.76892	3.00106	4.1677	2.72924	0.874686	1.69511	2.16774	2.01413
Bmnpvzhejianggp037	orf_36	34.0854	57.8705	52.8477	54.6023	39.9123	44.2839	48.0576	26.1514	38.8196	58.1213	30.0863	63.3778	73.5953	59.5582	15.5715	26.3615	52.3897	34.6659
Bmnpvzhejianggp038	odv-e66	5.80875	14.8702	13.3623	17.6203	15.401	9.59524	12.2977	7.42061	17.4494	14.2175	7.69755	13.4743	17.0249	14.8035	2.81983	5.49243	14.2254	10.5344
Bmnpvzhejianggp039	ets	18.5795	14.9059	13.7398	13.7609	8.61021	13.9614	9.94332	3.53107	13.8262	15.4062	7.61122	15.8989	20.5525	14.1153	3.85847	8.02264	11.165	13.3485
Bmnpvzhejianggp040	lef-8	2.68749	5.76966	4.82577	8.08648	3.85587	5.24551	6.90578	0	11.3078	5.9677	0.534775	4.90825	9.53394	5.62126	1.44463	2.13233	5.22651	3.81323
Bmnpvzhejianggp041	orf_40	8.55835	22.8354	22.1477	30.8565	16.5189	15.0548	15.2209	8.24684	19.6281	25.0822	7.19251	26.545	17.7263	23.6605	6.86033	11.8324	19.9691	14.182
Bmnpvzhejianggp042	orf_41	1.56099	2.16229	1.97655	2.25595	0.961779	1.89042	1.66535	0	1.25222	2.46861	0.420236	2.42634	0	2.21504	0.316226	1.1911	1.39123	0.522526
Bmnpvzhejianggp043	orf_42	1.16526	1.31279	1.53799	1.81149	3.89501	1.56443	2.17754	0	1.61072	1.56331	1.45318	1.31607	1.13045	1.4023	0.295061	1.00217	1.98319	0.559711
Bmnpvzhejianggp044	lef-10	2.16216	0.158674	0.169271	0.218376	0.175531	0.196084	0.0723351	0	0.208703	0.157871	0.12528	0.177704	0	0.154297	0.0202056	0.054341	0.221837	0
Bmnpvzhejianggp045	vp1054	6.36387	4.80244	5.22114	6.25727	8.48172	5.32266	6.49071	0	6.86373	5.9601	1.54277	5.34657	1.90679	4.8723	1.09773	3.23341	4.50255	4.94709
Bmnpvzhejianggp046	orf_44	0.450603	0.656242	0.769449	0.902237	0.720241	0.44344	0.974124	3.53107	0.763027	0.956503	0.261302	0.876642	1.34156	0.774288	0.117195	0.445641	0.488754	1.22109
Bmnpvzhejianggp047	orf_45	14.9398	29.901	28.7514	29.7182	21.4294	29.1512	31.3299	7.42061	26.2639	32.4893	19.0441	33.5125	47.9489	32.5954	9.01819	16.3868	26.908	22.9534
Bmnpvzhejianggp048	orf_46	6.45011	7.72151	6.35769	7.85939	4.8012	3.07339	3.92109	0	6.80827	6.32985	2.24219	6.10689	8.96872	7.38132	1.10663	2.23017	5.66527	5.67928
Bmnpvzhejianggp049	orf_47	133.827	209.468	210.268	247.177	223.783	156.242	173.04	183.466	213.242	219.275	101.622	208.256	184.094	212.585	52.1191	111.818	198.528	138.148
Bmnpvzhejianggp050	orf_48	2.29756	7.3921	6.48035	9.23265	6.73808	4.14644	5.05597	3.53107	8.93288	7.19698	3.16933	6.19187	4.73292	6.80987	1.21868	3.09597	7.63448	1.75574
Bmnpvzhejianggp051	fp25	93.7729	96.6817	89.2612	102.323	55.5643	76.5689	63.2988	83.03	123.739	106.579	27.5163	98.9186	88.5704	99.2916	17.8822	34.2756	94.5114	69.6505
Bmnpvzhejianggp052	lef-9	3.40795	3.31109	3.40359	3.04208	5.34945	3.56335	3.71657	3.53107	5.93809	3.21974	5.03389	3.62641	3.03724	3.80865	0.811943	1.84865	3.07289	1.80072
Bmnpvzhejianggp053	orf_51	1.5829	1.82565	2.10738	1.79752	1.27869	3.24201	5.38297	0	9.63221	1.64938	8.80814	1.66978	3.81358	2.01766	0.555064	2.35484	1.32825	0.391815
Bmnpvzhejianggp054	gp37	19.9416	28.3285	26.0815	32.1539	20.7144	16.9512	22.3033	7.42061	32.7171	27.9267	6.46804	31.7458	18.5095	28.2021	5.92314	12.4119	22.0688	19.6675
Bmnpvzhejianggp055	dnapol	12.7389	21.1525	15.4489	21.9752	8.71494	13.8078	12.1538	3.53107	23.3777	20.7924	8.07943	17.8122	35.0985	19.4615	4.39881	7.28898	14.0618	9.2222
Bmnpvzhejianggp056	orf_54	40.8217	46.9841	44.0971	54.9909	32.6947	27.1632	34.3062	15.309	54.5006	49.3628	16.0385	51.4241	32.6265	45.8518	10.456	18.7214	41.5513	26.201
Bmnpvzhejianggp057	lef-3	7.99148	15.7644	10.8144	14.7586	7.5893	16.396	15.7663	3.88954	20.3664	14.863	14.2072	10.5175	12.5031	13.1435	2.83149	8.34122	9.50449	4.67476
Bmnpvzhejianggp058	odv-nc42	1.65462	2.57011	2.43953	3.27052	0.991553	2.06482	1.39383	0	1.95659	2.84015	0.909825	2.81451	1.69568	2.61583	0.622148	0.910979	2.46792	1.58319
Bmnpvzhejianggp059	orf_57	14.7707	16.8047	15.7983	18.0429	11.0816	11.1675	9.94244	21.1864	13.8022	17.8323	6.29254	19.0606	16.3848	17.4263	4.19274	7.96449	14.8391	7.98416
Bmnpvzhejianggp060	iap2	0.395726	1.68074	1.68301	2.16356	0.943662	0.897168	1.87337	0	4.13985	1.98138	0.886913	1.78311	1.34156	1.66692	0.264528	0.817098	1.19346	0.914341
Bmnpvzhejianggp061	orf_58a	2.56162	4.04854	4.04552	3.93809	3.40318	4.56971	3.3781	7.77907	6.27996	4.12796	3.2815	4.70857	9.53394	4.19073	1.06333	2.01945	3.77325	2.99498
Bmnpvzhejianggp062	orf_59	738.313	1063.56	976.556	985.217	958.621	638.569	702.339	670.936	928.79	980.225	510.576	1006.42	1017.22	935.347	230.141	462.015	886.694	906.148
Bmnpvzhejianggp063	orf_60	78.732	104.696	88.1393	112.059	67.9413	57.4545	66.8782	53.706	118.145	98.8141	24.2083	97.26	62.7266	91.0057	16.8928	31.8479	90.6991	55.1319
Bmnpvzhejianggp064	orf_61	424.095	528.573	554.997	563.653	653.529	592.045	513.468	313.366	530.491	557.578	331.9	596.165	454.429	567.135	148.908	322.772	499.035	459.862
Bmnpvzhejianggp065	orf_62	0.450603	4.02622	3.38029	5.23398	3.22932	2.98136	2.47596	4.3573	3.52096	4.12963	0.443852	4.23081	3.39136	3.78437	0.743423	1.47405	3.4009	1.96304
Bmnpvzhejianggp066	vlf-1	50.7482	88.2515	76.458	101.635	71.8522	47.3433	54.54	37.2124	122.312	78.8272	31.2448	78.8623	104.022	77.698	19.5077	38.9019	67.8245	49.2787
Bmnpvzhejianggp067	orf_64	112.008	178.312	182.847	195.919	218.241	166	150.021	141.429	202.097	195.719	111.889	199.477	252.758	163.884	45.4402	94.8377	183.46	136.324
Bmnpvzhejianggp068	orf_65	0.450603	1.35218	1.18267	1.58233	1.95771	1.6855	1.16544	0	1.43147	1.46895	2.14773	1.27622	0	1.1511	0.352204	0.46761	1.63312	0.203335
Bmnpvzhejianggp069	gp41	3.2156	11.293	9.88001	14.0078	8.95169	9.82424	8.40672	3.53107	26.0682	11.2367	6.0829	10.437	25.7825	9.89639	1.85925	3.9566	11.2299	3.99377
Bmnpvzhejianggp070	orf_67	166.908	239.151	251.23	274.626	309.034	272.79	227.301	182.663	247.518	251.465	175.376	248.497	424.805	218.395	66.1157	133.986	224.906	184.514
Bmnpvzhejianggp071	orf_68	26.7868	37.2865	40.2244	53.2969	47.1669	38.7136	41.5512	34.149	39.1508	41.472	30.2134	39.8743	55.0108	34.3754	11.3345	22.3028	35.7298	25.9383
Bmnpvzhejianggp072	p95=vp91	4.59004	5.29796	5.36655	8.00026	6.75515	5.8597	4.64591	3.88954	6.69629	6.23005	5.08947	6.32185	10.4533	5.14542	1.1667	2.11794	5.33413	2.73822
Bmnpvzhejianggp073	vp15	1.20401	0.896119	0.983135	1.38633	1.20769	1.79131	1.07982	0	2.21729	0.809895	3.14207	0.763584	1.90679	0.945044	0.405124	1.77244	0.627252	0.203335
Bmnpvzhejianggp074	cg30	165.913	188.646	208.681	233.41	258.36	196.398	188.839	166.388	229.357	219.266	127.513	197.598	187.029	173.989	48.8694	102.224	210.166	153.498
Bmnpvzhejianggp075	vp39	32.9022	43.4744	42.9636	61.3272	41.247	34.9316	38.112	38.8648	61.2463	46.2403	16.6773	40.9445	56.5772	38.452	9.41887	16.971	39.763	23.8033
Bmnpvzhejianggp076	lef-4	0.395726	0.307915	0.371268	0.535425	0.255281	0.840099	0.438241	0	0.208703	0.321876	1.30642	0.324139	1.69568	0.346481	0.100185	0.143461	0.0868541	0
Bmnpvzhejianggp077	orf_74	0.714658	2.13231	2.07816	2.30033	1.0713	2.51852	1.07449	0	1.3733	2.56071	0.352225	3.12997	1.90679	2.03992	0.671057	1.22891	2.27389	2.71794
Bmnpvzhejianggp078	p33	9.665	11.904	13.837	14.5912	16.4958	24.5332	14.5904	7.06215	22.147	14.8641	12.6237	13.7406	8.3354	13.012	3.64423	9.34884	12.7614	11.6068
Bmnpvzhejianggp079	orf_76	11.7615	24.4834	27.4952	32.4307	29.6715	44.9253	31.9409	14.9505	30.5191	30.4588	23.0556	31.7284	32.143	26.0814	7.57858	19.8519	27.004	30.1098
Bmnpvzhejianggp080	odv-e25	112.162	159.548	161.527	187.783	175.96	154.552	137.704	162.17	214.705	172.908	69.6746	165.803	220.241	156.077	39.4149	70.0268	156.3	132.675
Bmnpvzhejianggp081	dnahel	26.2711	49.411	37.843	53.5683	20.1128	40.6649	33.1872	42.0374	68.9861	48.5925	21.1647	42.4796	72.6078	48.2378	11.3395	20.0607	37.5894	31.6075
Bmnpvzhejianggp082	odv-e28	0.225301	0.650271	0.665501	0.847271	1.1852	0.700895	0.747692	0	0.97173	0.758068	0.193291	0.691189	0	0.580132	0.0794797	0.289997	0.458481	0.478628
Bmnpvzhejianggp083	bro-c	15.6917	13.8684	17.0248	13.8866	21.5065	37.4971	45.2225	0	12.6751	15.0018	40.3508	14.0134	19.422	14.3235	7.90057	11.6369	17.5922	9.90869
Bmnpvzhejianggp084	38k	193.097	319.752	264.62	290.417	226.889	249.491	160.343	139.55	406.46	297.424	113.737	305.798	417.308	296.654	58.3958	122.444	252.208	237.265
Bmnpvzhejianggp085	lef-5	4.22061	3.52079	3.56156	4.17572	2.40226	3.88571	3.56782	0	6.04738	3.85744	0.68011	4.30582	9.17982	3.75064	1.38123	2.12692	3.62316	0.559711
Bmnpvzhejianggp086	p6.9	114.942	155.544	165.181	187.199	213.7	185.005	156.658	139.995	167.284	176.336	110.49	170.805	237.879	152.96	45.8548	119.708	162.677	119.502
Bmnpvzhejianggp087	p40	19.1472	17.7305	17.4459	24.9631	14.2655	18.4188	15.5876	36.0277	28.3344	18.2658	5.86659	16.8718	23.4535	16.6129	3.92508	8.2077	16.5494	10.3478
Bmnpvzhejianggp088	p12	12.888	13.0925	16.4011	16.4979	26.2785	16.6217	21.7046	3.53107	18.4153	17.0656	7.29831	16.2343	11.0185	13.6043	4.15707	11.0525	15.4197	14.2633
Bmnpvzhejianggp089	p45	15.135	14.9281	15.2122	21.2893	18.5866	16.6024	15.2689	11.6686	26.6413	15.7641	2.88935	14.3207	13.6335	15.0513	2.88166	6.81394	12.7032	12.7187
Bmnpvzhejianggp090	vp80	54.3739	67.9701	69.6038	81.9703	66.2812	49.2963	57.087	45.4592	71.6668	74.4036	27.5028	73.3368	61.8685	71.297	16.8961	33.8071	67.4596	49.1617
Bmnpvzhejianggp091	he65	6.55319	9.80237	8.84789	11.7193	7.1666	7.86701	6.20316	15.7767	14.6306	10.6112	8.64439	10.0049	9.67696	10.1462	2.92104	5.36789	10.7783	5.22375
Bmnpvzhejianggp092	orf_89	11.8083	18.5234	22.426	26.6006	35.3682	33.0907	30.9052	22.2618	15.6262	23.4782	22.3565	20.0113	18.7138	19.7538	5.88647	15.4407	23.9805	15.5156
Bmnpvzhejianggp093	orf_90	6.41437	8.39103	9.32384	9.21408	7.45998	8.87896	8.87896	10.9517	11.9917	9.71485	4.5566	9.6897	10.5963	9.27289	1.99092	5.33148	9.41296	5.62733
Bmnpvzhejianggp094	orf_91	3.8198	7.4447	7.82823	8.59769	7.66196	8.10621	8.00477	3.88954	9.36168	7.73133	3.00023	7.67311	12.0809	8.24645	1.60616	3.64218	6.30852	10.0144
Bmnpvzhejianggp095	orf_91a	0	0.0795969	0.0651051	0.108976	0.127641	0.127698	0.0327485	0	0	0.108593	0	0.0920823	0	0.0787213	0	0.0613548	0.147445	0
Bmnpvzhejianggp096	orf_92	11.2135	11.5291	13.2936	13.9138	12.5154	19.5001	10.4912	19.0892	7.73274	12.5611	24.4274	12.5331	15.1862	11.5956	3.28582	9.25249	11.6944	7.7697
Bmnpvzhejianggp097	orf_93	2.22077	5.38638	5.30944	7.31062	4.2621	5.01998	4.98432	4.3573	7.85818	6.34958	3.98679	6.52099	11.0185	5.41757	1.60542	2.661	5.86589	3.55706
Bmnpvzhejianggp098	pif-3	0	0.589893	0.51047	0.731552	0.175531	0.41403	0.467921	0	0.208703	0.601708	0.148192	0.702754	0	0.670512	0.192111	0.20626	0.316775	0
Bmnpvzhejianggp099	orf_94a	0	0.00420807	0.0112972	0.00612105	0	0	0	0	0	0.00585925	0	0.00550823	0	0.00658275	0.00847242	0.00897885	0	0
Bmnpvzhejianggp100	orf_95	131.912	188.079	178.27	187.118	200.601	211.227	134.623	104.489	219.358	179.692	118.318	189.476	403	196.692	51.4077	111	153.89	134.251
Bmnpvzhejianggp101	pif-1	2.93543	3.71848	3.4867	4.23603	1.77281	4.04644	2.34871	0	12.1532	3.53694	1.14822	3.71051	5.08704	4.1391	0.760435	1.15083	2.7508	1.47405
Bmnpvzhejianggp102	orf_97	12.5763	10.1092	9.92443	9.72508	7.53411	10.2643	7.99823	8.7146	8.21964	9.96984	4.47409	11.355	7.77017	11.3033	2.55646	5.24201	7.93838	12.5759
Bmnpvzhejianggp103	orf_97a	0	0.0165665	0.0234812	0.0385074	0	0.0121498	0.0145769	0	0.208703	0.0296133	0	0.0189332	0	0.025808	0	0.00765931	0.101908	0.101667
Bmnpvzhejianggp104	orf_98	2.35315	3.82393	3.78786	3.54042	3.47356	5.42404	3.07679	0	7.15766	4.11735	3.73822	4.28583	3.81358	4.5083	1.02869	2.52732	3.64789	2.40894
Bmnpvzhejianggp105	gcn2/pk2	0.791452	1.33409	1.22249	1.43117	0.92992	1.32202	1.32164	0	1.56839	1.40627	0.375841	1.38298	0	1.52118	0.301965	0.630727	1.17243	0.334046
Bmnpvzhejianggp106	orf_100	356.019	555.231	511.157	542.316	588.581	324.884	395.969	155.459	452.582	519.067	215.002	552.934	818.237	592.785	134.154	273.284	444.45	416.794
Bmnpvzhejianggp107	lef-7	2.70941	4.05836	3.80592	4.30525	4.66856	3.71327	8.71223	4.3573	4.4967	3.79098	4.81651	3.04364	7.41605	3.69264	1.03217	3.06566	2.9171	1.07378
Bmnpvzhejianggp108	chitinase	0	0.075155	0.0600158	0.108031	0.113898	0.0274488	0.0589612	0	0.596902	0.0757752	0	0.0697453	0	0.0495189	0	0.00837128	0.0704007	0
Bmnpvzhejianggp109	v-cath	0.489356	2.03578	1.92035	2.12617	0.706498	1.93854	1.53256	0	7.56162	2.11898	1.70374	2.13593	6.85082	2.07768	0.328045	0.695404	1.93536	1.24738
Bmnpvzhejianggp110	gp64/67	91.7436	131.87	131.758	164.308	155.371	92.9884	111.528	63.1375	154.647	132.923	59.5746	141.128	175.506	129.9	33.8585	74.8431	117.099	144.277
Bmnpvzhejianggp111	p24	19.589	26.5261	24.7224	30.4661	21.6322	20.1456	18.8555	3.53107	35.5883	27.3331	8.12593	31.2527	25.9187	28.2713	6.62746	10.9946	22.4165	20.8507
Bmnpvzhejianggp112	gp16	13.7122	16.4986	15.4982	23.736	15.5461	15.4859	15.1881	18.0138	24.6544	17.528	5.47585	17.9921	14.8321	16.1754	3.89699	6.88351	15.7056	17.0647
Bmnpvzhejianggp113	pp34	30.8641	35.3876	35.0329	44.7846	43.7906	35.9055	43.0997	19.1985	54.8454	36.0391	11.5801	35.8691	36.5218	34.7812	7.6053	18.0526	31.3822	30.861
Bmnpvzhejianggp114	orf_108	132.493	140.774	167.975	194.69	203.855	120.878	179.322	126.369	127.668	163.369	89.9598	164.866	153.381	141.955	40.7918	111.808	167.048	169.27
Bmnpvzhejianggp115	Alk-Exo	153.173	258.005	217.324	231.386	184.967	140.885	125.309	128.108	226.6	241.701	63.1971	257.915	234.133	258.583	57.1093	94.6606	206.967	133.859
Bmnpvzhejianggp116	orf_109a	0	0.291583	0.236802	0.252606	0	0.210386	0.0864836	0	0	0.299428	0.136022	0.357899	0	0.23333	0.0674592	0.0882084	0.0765869	1.01709
Bmnpvzhejianggp117	orf_110	0	0	0	0	0	0	0	0	0	0	0	0	0	0	0	0	0	0
Bmnvpzhejianggp118	p35	63.5673	83.5998	73.9127	88.6591	58.5738	75.1218	54.3607	60.4097	88.0384	87.4245	43.4717	87.9802	123.683	78.4427	19.8919	35.7868	71.2871	40.9123
Bmnpvzhejianggp119	p26	6.06319	7.20745	8.29469	5.86807	4.75663	9.14665	12.2023	0	9.7101	7.55605	7.70011	9.00566	4.73292	7.38371	2.73483	6.26421	5.76921	4.93453
Bmnpvzhejianggp120	p10	14.0802	14.2274	14.8008	10.2581	3.84045	11.6381	8.87485	10.9517	12.1078	16.9227	4.60788	17.4043	2.47202	12.1889	2.2934	4.50019	11.6234	19.9095
Bmnpvzhejianggp121	p74	3.55574	6.40552	6.34361	8.7471	5.66115	4.8661	5.68104	4.3573	7.58917	7.01216	4.08282	6.52876	9.11173	6.68587	1.64223	3.20251	7.30059	6.67257
Bmnpvzhejianggp122	me53	11.3607	14.7229	17.343	20.8339	20.9095	9.89927	22.3527	24.8498	17.7794	15.7221	21.0115	14.7985	14.1239	15.3938	3.85197	9.76547	16.343	16.3429
Bmnpvzhejianggp123	orf_116	0	0.00536219	0	0.0115994	0	0	0.00670014	0	0	0.00510617	0	0	0	0.0115168	0	0	0	0
Bmnpvzhejianggp124	ie-0	17.9732	17.153	16.7745	19.3418	11.4458	14.854	12.9622	22.2618	11.3884	17.8156	5.42767	19.9255	13.9877	17.6244	4.09868	8.59525	14.9525	22.2621
Bmnpvzhejianggp125	bv/odv-nc50	14.1753	15.1001	14.3303	18.5478	13.9009	12.753	13.3614	3.53107	24.4866	15.3226	4.25161	15.427	15.3292	15.4578	2.52952	5.20818	11.3019	13.1813
Bmnpvzhejianggp126	odv-e18	33.2208	26.8434	27.8092	31.3576	28.7047	22.264	26.2683	21.5449	46.0754	27.2494	11.4908	26.7778	10.0311	29.2944	6.0371	13.3283	23.3092	20.6878
Bmnpvzhejianggp127	odv-ec27	740.396	759.441	850.645	769.818	1031.11	697.527	792.625	705.344	1090.05	846.128	448.681	811.935	589.307	835.908	194.443	445.405	772.07	690.674
Bmnpvzhejianggp128	orf_121	2.74817	2.14763	2.01516	1.93772	1.12357	1.81854	2.0046	0	3.35861	2.64201	2.48779	2.68689	3.03724	2.31436	0.421728	1.11856	2.30598	3.35699
Bmnpvzhejianggp129	orf_122	0	0.472187	0.361892	0.604521	0.526593	0.222197	0.326592	0	0.208703	0.430148	0	0.515826	0.565227	0.556938	0.0722324	0.135516	0.538619	0
Bmnpvzhejianggp130	ie-1	41.8711	81.7889	86.9693	89.7257	73.3589	49.5211	76.3941	47.6887	114.651	76.4429	179.867	74.2815	82.0056	83.1867	21.3345	41.5714	67.5179	63.9119
Bmnpvzjp131	odv-e56	19.4135	29.9052	32.6459	41.9708	39.7728	19.9862	29.6486	25.4344	37.2311	31.5339	13.485	30.4584	28.4588	33.1921	8.08496	17.3493	27.4883	24.2201
Bmnpvzhejianggp132	orf_125	3.48474	6.46649	5.81776	5.26461	2.65546	4.98677	3.91814	3.53107	9.03019	6.60079	0.544088	7.64139	4.58991	6.82235	1.31948	2.27649	5.38952	11.0073
Bmnpvzhejianggp133	orf_126	10.4646	18.3882	16.6226	21.3409	14.7728	11.6513	9.00655	19.1985	22.4638	18.4039	16.1762	19.6687	31.0058	19.962	5.1848	8.43234	16.4893	6.68251
Bmnpvzhejianggp134	ie-2	10.0147	20.9574	18.4423	31.9307	21.3332	12.2914	17.8507	10.5932	17.9488	20.1013	32.4528	19.156	24.2979	21.2253	5.68901	13.1919	13.9504	13.1285
Bmnpvzhejianggp135	pe38	9.41118	14.9054	16.4945	17.578	12.5681	12.176	12.5423	3.88954	16.3421	16.0823	55.049	16.1334	27.8255	16.3244	4.26235	8.90136	16.2107	6.2497
Bmnpvzhejianggp136	orf_129	0.621027	0.177892	0.203874	0.226831	0	0.15388	0.147774	0	0.417406	0.222569	0.193291	0.307844	0	0.185096	0.0910458	0.15212	0.427168	0
Bmnpvzhejianggp137	ptp	11.6526	9.44846	13.3085	13.2784	16.4298	7.46633	14.6389	0	11.3098	8.17036	21.1825	8.09794	6.63971	9.08608	2.8831	6.62154	6.60315	5.70864
Bmnpvzhejianggp131	odv-e56	100.693	178.606	118.789	158.784	38.7983	68.7265	87.4764	27.0869	69.8702	157.268	58.0597	156.769	75.7131	167.74	34.5538	54.1026	114.906	70.6627
Bmnpvzhejianggp139	orf_132	0	1.88799	1.16211	2.46064	0.113898	0.510596	0.693803	0	2.41231	1.56422	0.068011	1.62342	0.565227	2.00572	0.219763	0.448128	1.38992	0.203335
Bmnpvzhejianggp140	orf_133	1.46736	1.99429	2.27676	1.98356	1.48837	2.76922	2.28274	0	0.984857	2.39161	0.783907	2.57671	0	2.02478	0.536983	1.28671	1.66764	2.73722
Bmnpvzhejianggp141	lef-2	219.329	224.742	211.19	181.134	91.1041	173.304	128.564	99.633	187.552	219.39	107.183	254.061	210.142	228.406	55.8036	96.0812	174.366	191.283

## Sheet: Top 20 viral genes
Gene_ID	Gene_name	Cluster 12	Cluster 4	Cluster 8	Cluster 3	Cluster 18	Cluster 2	Cluster 9	Cluster 11	Cluster 1	Cluster 13	Cluster 7	Cluster 15	Cluster 19	Cluster 0	Cluster 5	Cluster 6	Cluster 10	Cluster 14
Bmnvpzhejianggp017	dbp	3.60247	2.45453	1.22301	5.65838	3.38302	5.81751	5.352	5.68622	5.11525	6.06116	3.88954	8.0556	3.45739	5.02008	11.263	17.7297	15.562	2.63308
Bmnpvzhejianggp137	ptp	6.63971	16.4298	11.3098	13.2784	6.60315	13.3085	8.17036	8.09794	9.44846	9.08608	0	6.62154	5.70864	11.6526	7.46633	14.6389	21.1825	2.8831
Bmnpvzhejianggp134	ie-2	24.2979	21.3332	17.9488	31.9307	13.9504	18.4423	20.1013	19.156	20.9574	21.2253	10.5932	13.1919	13.1285	10.0147	12.2914	17.8507	32.4528	5.68901
Bmnpvzhejianggp130	ie-1	82.0056	73.3589	114.651	89.7257	67.5179	86.9693	76.4429	74.2815	81.7889	83.1867	47.6887	41.5714	63.9119	41.8711	49.5211	76.3941	179.867	21.3345
Bmnpvzhejianggp135	pe38	27.8255	12.5681	16.3421	17.578	16.2107	16.4945	16.0823	16.1334	14.9054	16.3244	3.88954	8.90136	6.2497	9.41118	12.176	12.5423	55.049	4.26235
Bmnpvzhejianggp139	orf_132	0.565227	0.113898	2.41231	2.46064	1.38992	1.16211	1.56422	1.62342	1.88799	2.00572	0	0.448128	0.203335	0	0.510596	0.693803	0.068011	0.219763
Bmnpvzhejianggp129	orf_122	0.565227	0.526593	0.208703	0.604521	0.538619	0.361892	0.430148	0.515826	0.472187	0.556938	0	0.135516	0	0	0.222197	0.326592	0	0.0722324
Bmnpvzhejianggp027	ubiquitin	98.8125	98.9415	91.4148	99.8802	85.9866	105.311	107.959	116.063	111.945	124.644	52.0536	71.7254	86.2478	85.4103	84.625	81.3657	53.8658	31.3568
Bmnpvzhejianggp062	orf_59	1017.22	958.621	928.79	985.217	886.694	976.556	980.225	1006.42	1063.56	935.347	670.936	462.015	906.148	738.313	638.569	702.339	510.576	230.141
Bmnpvzhejianggp115	Alk-Exo	234.133	184.967	226.6	231.386	206.967	217.324	241.701	257.915	258.005	258.583	128.108	94.6606	133.859	153.173	140.885	125.309	63.1971	57.1093
Bmnpvzhejianggp106	orf_100	818.237	588.581	452.582	542.316	444.45	511.157	519.067	552.934	555.231	592.785	155.459	273.284	416.794	356.019	324.884	395.969	215.002	134.154
Bmnpvzhejianggp110	gp64/67	175.506	155.371	154.647	164.308	117.099	131.758	132.923	141.128	131.87	129.9	63.1375	74.8431	144.277	91.7436	92.9884	111.528	59.5746	33.8585
Bmnpvzhejianggp016	pkip	137.234	86.4442	117.441	125.355	95.5114	107.142	113.692	114.226	110.808	110.233	79.4989	72.1896	107.562	76.1373	84.3599	99.3888	63.1002	29.0103
Bmnpvzhejianggp084	38k	417.308	226.889	406.46	290.417	252.208	264.62	297.424	305.798	319.752	296.654	139.55	122.444	237.265	193.097	249.491	160.343	113.737	58.3958
Bmnpvzhejianggp066	vlf-1	104.022	71.8522	122.312	101.635	67.8245	76.458	78.8272	78.8623	88.2515	77.698	37.2124	38.9019	49.2787	50.7482	47.3433	54.54	31.2448	19.5077
Bmnpvzhejianggp070	orf_67	424.805	309.034	247.518	274.626	224.906	251.23	251.465	248.497	239.151	218.395	182.663	133.986	184.514	166.908	272.79	227.301	175.376	66.1157
Bmnpvzhejianggp086	p6.9	237.879	213.7	167.284	187.199	162.677	165.181	176.336	170.805	155.544	152.96	139.995	119.708	119.502	114.942	185.005	156.658	110.49	45.8548
Bmnpvzhejianggp080	odv-e25	220.241	175.96	214.705	187.783	156.3	161.527	172.908	165.803	159.548	156.077	162.17	70.0268	132.675	112.162	154.552	137.704	69.6746	39.4149
Bmnpvzhejianggp067	orf_64	252.758	218.241	202.097	195.919	183.46	182.847	195.719	199.477	178.312	163.884	141.429	94.8377	136.324	112.008	166	150.021	111.889	45.4402
Bmnpvzhejianggp100	orf_95	403	200.601	219.358	187.118	153.89	178.27	179.692	189.476	188.079	196.692	104.489	111	134.251	131.912	211.227	134.623	118.318	51.4077
Bmnvpzhejianggp118	p35	123.683	58.5738	88.0384	88.6591	71.2871	73.9127	87.4245	87.9802	83.5998	78.4427	60.4097	35.7868	40.9123	63.5673	75.1218	54.3607	43.4717	19.8919
Bmnpvzhejianggp133	orf_126	31.0058	14.7728	22.4638	21.3409	16.4893	16.6226	18.4039	19.6687	18.3882	19.962	19.1985	8.43234	6.68251	10.4646	11.6513	9.00655	16.1762	5.1848
Bmnpvzhejianggp136	orf_129	0	0	0.417406	0.226831	0.427168	0.203874	0.222569	0.307844	0.177892	0.185096	0	0.15212	0	0.621027	0.15388	0.147774	0.193291	0.0910458
Bmnpvzhejianggp128	orf_121	3.03724	1.12357	3.35861	1.93772	2.30598	2.01516	2.64201	2.68689	2.14763	2.31436	0	1.11856	3.35699	2.74817	1.81854	2.0046	2.48779	0.421728
Bmnpvzhejianggp127	odv-ec27	589.307	1031.11	1090.05	769.818	772.07	850.645	846.128	811.935	759.441	835.908	705.344	445.405	690.674	740.396	697.527	792.625	448.681	194.443
Bmnpvzhejianggp126	odv-e18	10.0311	28.7047	46.0754	31.3576	23.3092	27.8092	27.2494	26.7778	26.8434	29.2944	21.5449	13.3283	20.6878	33.2208	22.264	26.2683	11.4908	6.0371
Bmnpvzhejianggp051	fp25	88.5704	55.5643	123.739	102.323	94.5114	89.2612	106.579	98.9186	96.6817	99.2916	83.03	34.2756	69.6505	93.7729	76.5689	63.2988	27.5163	17.8822
Bmnpvzhejianggp125	bv/odv-nc50	15.3292	13.9009	24.4866	18.5478	11.3019	14.3303	15.3226	15.427	15.1001	15.4578	3.53107	5.20818	13.1813	14.1753	12.753	13.3614	4.25161	2.52952
Bmnpvzhejianggp005	orf_5	177.767	235.096	227.409	291.116	184.586	209.117	200.902	181.019	197.969	183.625	150.393	122.068	193.582	150.992	114.102	178.418	118.733	52.7633
Bmnpvzhejianggp074	cg30	187.029	258.36	229.357	233.41	210.166	208.681	219.266	197.598	188.646	173.989	166.388	102.224	153.498	165.913	196.398	188.839	127.513	48.8694
Bmnpvzhejianggp028	39k	520.533	678.442	600.504	761.297	495.276	566.458	570.616	534.085	568.276	577.491	452.884	324.315	358.872	425.754	442.81	485.208	416.342	147.799
Bmnpvzhejianggp049	orf_47	184.094	223.783	213.242	247.177	198.528	210.268	219.275	208.256	209.468	212.585	183.466	111.818	138.148	133.827	156.242	173.04	101.622	52.1191
Bmnpvzhejianggp064	orf_61	454.429	653.529	530.491	563.653	499.035	554.997	557.578	596.165	528.573	567.135	313.366	322.772	459.862	424.095	592.045	513.468	331.9	148.908
Bmnpvzhejianggp114	orf_108	153.381	203.855	127.668	194.69	167.048	167.975	163.369	164.866	140.774	141.955	126.369	111.808	169.27	132.493	120.878	179.322	89.9598	40.7918
Bmnpvzhejianggp012	orf_11	82.8363	144.957	105.656	105.639	108.609	112.177	106.98	101.262	96.8008	109.876	103.39	85.1441	117.847	101.221	86.7224	103.481	70.1976	31.6657
Bmnpvzhejianggp132	orf_125	4.58991	2.65546	9.03019	5.26461	5.38952	5.81776	6.60079	7.64139	6.46649	6.82235	3.53107	2.27649	11.0073	3.48474	4.98677	3.91814	0.544088	1.31948
Bmnpvzhejianggp124	ie-0	13.9877	11.4458	11.3884	19.3418	14.9525	16.7745	17.8156	19.9255	17.153	17.6244	22.2618	8.59525	22.2621	17.9732	14.854	12.9622	5.42767	4.09868
Bmnpvzhejianggp140	orf_133	0	1.48837	0.984857	1.98356	1.66764	2.27676	2.39161	2.57671	1.99429	2.02478	0	1.28671	2.73722	1.46736	2.76922	2.28274	0.783907	0.536983
Bmnpvzhejianggp141	lef-2	210.142	91.1041	187.552	181.134	174.366	211.19	219.39	254.061	224.742	228.406	99.633	96.0812	191.283	219.329	173.304	128.564	107.183	55.8036
Bmnpvzhejianggp131	odv-e56	75.7131	38.7983	69.8702	158.784	114.906	118.789	157.268	156.769	178.606	167.74	27.0869	54.1026	70.6627	100.693	68.7265	87.4764	58.0597	34.5538
